# Supplementary material for: Predicting Drug-Target Interactions Using Drug-Drug Interactions
Source: PLoS One. 2013 Nov 21;8(11):e80129. doi: 10.1371/journal.pone.0080129 (PMC3836969; doi:10.1371/journal.pone.0080129)
Supplement: Table S1 — Prediction accuracies with different parameters for Table 2 , where comparing DDIPharm and KEGG pharmacological information. (XLSX) [file pone.0080129.s001.xlsx]

## Sheet: Table S1
Table S1. Prediction accuracies with different parameters for Table 2, where comparing DDIPharm and KEGG pharmacological information.
KL1LR
	STITCH		KEGG
lambda	DDI	Pharmaco	DDI	Pharmaco
0.01	0.732782	0.723355	0.682406	0.697256
0.02	0.745418	0.722423	0.709317	0.673499
0.025	0.735775	0.728461	0.620638	0.685217
0.03	0.748931	0.726201	0.711569	0.72323
0.04	0.750757	0.736939	0.73156	0.653269
0.05	0.740892	0.723982	0.640069	0.685433
0.06	0.743686	0.731361	0.658997	0.715635
0.07	0.736785	0.732314	0.701807	0.631913
0.08	0.740682	0.727712	0.639879	0.643505
0.09	0.739071	0.72916	0.673128	0.640174
0.1	0.745062	0.733017	0.650802	0.692411
0.2	0.733365	0.731864	0.630869	0.669303
0.3	0.735451	0.729844	0.670281	0.7107
MAX	0.750757	0.736939	0.73156	0.72323
SVM
	STITCH		KEGG
c	DDI	Pharmaco	DDI	Phamaco
0.1	0.795214	0.754805	0.660308	0.707412
0.5	0.787911	0.739174	0.661191	0.671765
0.75	0.783611	0.768549	0.660369	0.664696
1	0.789996	0.753526	0.640759	0.698569
1.5	0.785689	0.748568	0.664125	0.674411
2	0.798184	0.764682	0.630547	0.686933
2.5	0.791374	0.75725	0.636645	0.681752
5	0.793603	0.731774	0.558972	0.630531
7	0.785144	0.743114	0.621521	0.695318
10	0.776726	0.756728	0.608529	0.627773
15	0.789655	0.743986	0.649943	0.636667
20	0.756806	0.742332	0.599216	0.708862
25	0.783503	0.765363	0.645569	0.615638
30	0.787315	0.745258	0.672681	0.708548
35	0.777987	0.738045	0.647269	0.66641
40	0.789601	0.732236	0.618497	0.679167
50	0.778995	0.760583	0.655026	0.612532
100	0.792599	0.7534	0.649487	0.701246
MAX	0.798184	0.768549	0.672681	0.708862
