# Supplementary material for: Predicting Drug-Target Interactions Using Drug-Drug Interactions
Source: PLoS One. 2013 Nov 21;8(11):e80129. doi: 10.1371/journal.pone.0080129 (PMC3836969; doi:10.1371/journal.pone.0080129)
Supplement: Table S2 — ROC curves and tables of true positives, false positives, true negatives, and false negatives for Table 2 . (XLSX) [file pone.0080129.s002.xlsx]

## Sheet: Table2_KL1LR_STITCH_DDIPharm 
Table S2. ROC curves for KL1LR, STITCH, DDIPharm for Table 2
1) ROC Curve (AUC : 0.7508)
When we computed AUC values, we performed a sampling process based on knuth's permutation algorithm to efficiently process huge amount of data.
This is done by keeping uniform samples of the positive and negative samples. AUC value is depends on cross validation and sampling process, but most of the case, they represented similar values.
We performed 5-fold cross validation and repeated 5 times and get average value of these values.
In the supplementary tables, we show ROC curves and statistics tables, which are most similar to the average value of AUC values in the main paper.
In the tables, number of entries (N) might be diffrent even if the same data set was used, because it was determined by the sampling process.
2) Statistics Table
	N	TP	TN	FP	FN
0	159827	5117	0	154710	0
0.01	159827	4412	47201	107509	705
0.02	159827	3949	91277	63433	1168
0.03	159827	3875	98228	56482	1242
0.04	159827	3348	118715	35995	1769
0.05	159827	3004	128510	26200	2113
0.06	159827	2857	133404	21306	2260
0.07	159827	2631	138609	16101	2486
0.08	159827	2503	140622	14088	2614
0.09	159827	2331	142969	11741	2786
0.1	159827	2204	144552	10158	2913
0.11	159827	2120	145619	9091	2997
0.12	159827	2039	146493	8217	3078
0.13	159827	1955	147267	7443	3162
0.14	159827	1878	147936	6774	3239
0.15	159827	1792	148559	6151	3325
0.16	159827	1737	149018	5692	3380
0.17	159827	1681	149390	5320	3436
0.18	159827	1629	149796	4914	3488
0.19	159827	1555	150101	4609	3562
0.2	159827	1507	150410	4300	3610
0.21	159827	1422	150746	3964	3695
0.22	159827	1364	150973	3737	3753
0.23	159827	1298	151184	3526	3819
0.24	159827	1266	151389	3321	3851
0.25	159827	1220	151565	3145	3897
0.26	159827	1154	151710	3000	3963
0.27	159827	1121	151834	2876	3996
0.28	159827	1057	151944	2766	4060
0.29	159827	1008	152055	2655	4109
0.3	159827	947	152155	2555	4170
0.31	159827	915	152251	2459	4202
0.32	159827	876	152329	2381	4241
0.33	159827	844	152410	2300	4273
0.34	159827	794	152629	2081	4323
0.35	159827	757	152882	1828	4360
0.36	159827	720	153071	1639	4397
0.37	159827	675	153141	1569	4442
0.38	159827	638	153297	1413	4479
0.39	159827	615	153348	1362	4502
0.4	159827	591	153464	1246	4526
0.41	159827	572	153595	1115	4545
0.42	159827	542	153722	988	4575
0.43	159827	516	153837	873	4601
0.44	159827	497	153931	779	4620
0.45	159827	491	154010	700	4626
0.46	159827	475	154111	599	4642
0.47	159827	460	154142	568	4657
0.48	159827	450	154200	510	4667
0.49	159827	430	154252	458	4687
0.5	159827	416	154338	372	4701
0.51	159827	401	154349	361	4716
0.52	159827	388	154385	325	4729
0.53	159827	366	154418	292	4751
0.54	159827	349	154453	257	4768
0.55	159827	339	154476	234	4778
0.56	159827	326	154503	207	4791
0.57	159827	319	154516	194	4798
0.58	159827	310	154529	181	4807
0.59	159827	299	154542	168	4818
0.6	159827	288	154564	146	4829
0.61	159827	277	154570	140	4840
0.62	159827	262	154588	122	4855
0.63	159827	250	154596	114	4867
0.64	159827	242	154600	110	4875
0.65	159827	236	154608	102	4881
0.66	159827	217	154613	97	4900
0.67	159827	206	154621	89	4911
0.68	159827	193	154629	81	4924
0.69	159827	183	154635	75	4934
0.7	159827	164	154641	69	4953
0.71	159827	152	154642	68	4965
0.72	159827	147	154645	65	4970
0.73	159827	141	154646	64	4976
0.74	159827	131	154649	61	4986
0.75	159827	125	154653	57	4992
0.76	159827	118	154655	55	4999
0.77	159827	111	154656	54	5006
0.78	159827	96	154658	52	5021
0.79	159827	87	154668	42	5030
0.8	159827	70	154671	39	5047
0.81	159827	69	154672	38	5048
0.82	159827	62	154673	37	5055
0.83	159827	60	154691	19	5057
0.84	159827	53	154697	13	5064
0.85	159827	50	154698	12	5067
0.86	159827	49	154699	11	5068
0.87	159827	44	154703	7	5073
0.88	159827	39	154703	7	5078
0.89	159827	34	154703	7	5083
0.9	159827	22	154703	7	5095

## Sheet: Table2_KL1LR_STITCH_Pharmaco
Table S2. ROC curves for KL1LR, STITCH, Pharmaco for Table2
1) ROC Curve (AUC : 0.7370)
When we computed AUC values, we performed a sampling process based on knuth's permutation algorithm to efficiently process huge amount of data.
This is done by keeping uniform samples of the positive and negative samples. AUC value is depends on cross validation and sampling process, but most of the case, they represented similar values.
We performed 5-fold cross validation and repeated 5 times and get average value of these values.
In the supplementary tables, we show ROC curves and statistics tables, which are most similar to the average value of AUC values in the main paper.
In the tables, number of entries (N) might be diffrent even if the same data set was used, because it was determined by the sampling process.
2) Statistics Table
	N	TP	TN	FP	FN
0	155415	5018	0	150397	0
0.01	155415	5005	245	150152	13
0.02	155415	4052	78708	71689	966
0.03	155415	4017	80419	69978	1001
0.04	155415	3225	109955	40442	1793
0.05	155415	2767	120555	29842	2251
0.06	155415	2578	125273	25124	2440
0.07	155415	2118	133344	17053	2900
0.08	155415	2029	134843	15554	2989
0.09	155415	1755	138830	11567	3263
0.1	155415	1548	141177	9220	3470
0.11	155415	1483	142048	8349	3535
0.12	155415	1323	143677	6720	3695
0.13	155415	1169	144679	5718	3849
0.14	155415	1082	145282	5115	3936
0.15	155415	970	145966	4431	4048
0.16	155415	889	146492	3905	4129
0.17	155415	796	147162	3235	4222
0.18	155415	703	147719	2678	4315
0.19	155415	651	148014	2383	4367
0.2	155415	574	148341	2056	4444
0.21	155415	497	148721	1676	4521
0.22	155415	459	148922	1475	4559
0.23	155415	413	149110	1287	4605
0.24	155415	386	149199	1198	4632
0.25	155415	361	149293	1104	4657
0.26	155415	325	149428	969	4693
0.27	155415	288	149568	829	4730
0.28	155415	242	149711	686	4776
0.29	155415	213	149761	636	4805
0.3	155415	193	149835	562	4825
0.31	155415	158	149909	488	4860
0.32	155415	136	149963	434	4882
0.33	155415	117	150022	375	4901
0.34	155415	88	150088	309	4930
0.35	155415	79	150117	280	4939
0.36	155415	68	150152	245	4950
0.37	155415	66	150177	220	4952
0.38	155415	59	150195	202	4959
0.39	155415	49	150217	180	4969
0.4	155415	38	150230	167	4980
0.41	155415	34	150257	140	4984
0.42	155415	30	150270	127	4988
0.43	155415	29	150276	121	4989
0.44	155415	24	150291	106	4994
0.45	155415	19	150300	97	4999
0.46	155415	11	150310	87	5007
0.47	155415	8	150319	78	5010
0.48	155415	7	150324	73	5011
0.49	155415	4	150335	62	5014
0.5	155415	3	150339	58	5015
0.51	155415	2	150341	56	5016
0.52	155415	2	150349	48	5016
0.53	155415	1	150354	43	5017
0.54	155415	1	150356	41	5017
0.55	155415	1	150356	41	5017
0.56	155415	1	150356	41	5017
0.57	155415	1	150357	40	5017
0.58	155415	1	150357	40	5017
0.59	155415	1	150357	40	5017
0.6	155415	1	150358	39	5017
0.61	155415	1	150358	39	5017
0.62	155415	1	150358	39	5017
0.63	155415	1	150358	39	5017
0.64	155415	1	150358	39	5017
0.65	155415	1	150358	39	5017
0.66	155415	1	150358	39	5017
0.67	155415	1	150373	24	5017
0.68	155415	1	150373	24	5017
0.69	155415	1	150373	24	5017
0.7	155415	1	150373	24	5017
0.71	155415	1	150373	24	5017
0.72	155415	1	150373	24	5017
0.73	155415	1	150373	24	5017
0.74	155415	1	150373	24	5017
0.75	155415	1	150373	24	5017
0.76	155415	1	150373	24	5017
0.77	155415	1	150374	23	5017
0.78	155415	1	150374	23	5017
0.79	155415	1	150374	23	5017
0.8	155415	1	150374	23	5017
0.81	155415	1	150374	23	5017
0.82	155415	1	150374	23	5017
0.83	155415	1	150374	23	5017
0.84	155415	1	150374	23	5017
0.85	155415	1	150374	23	5017
0.86	155415	1	150374	23	5017
0.87	155415	1	150374	23	5017
0.88	155415	1	150374	23	5017
0.89	155415	1	150374	23	5017
0.9	155415	1	150375	22	5017

## Sheet: Table2_KL1LR_KEGG_DDIPharm
Table S2. ROC curves for KL1LR, KEGG, DDIPharm for Table 2
1) ROC Curve (AUC : 0.7313)
When we computed AUC values, we performed a sampling process based on knuth's permutation algorithm to efficiently process huge amount of data.
This is done by keeping uniform samples of the positive and negative samples. AUC value is depends on cross validation and sampling process, but most of the case, they represented similar values.
We performed 5-fold cross validation and repeated 5 times and get average value of these values.
In the supplementary tables, we show ROC curves and statistics tables, which are most similar to the average value of AUC values in the main paper.
In the tables, number of entries (N) might be diffrent even if the same data set was used, because it was determined by the sampling process.
2) Statistics Table
	N	TP	TN	FP	FN
0	9376	360	0	9016	0
0.01	9376	345	2315	6701	15
0.02	9376	327	3391	5625	33
0.03	9376	321	4124	4892	39
0.04	9376	258	5985	3031	102
0.05	9376	198	6671	2345	162
0.06	9376	193	6910	2106	167
0.07	9376	141	7612	1404	219
0.08	9376	139	7685	1331	221
0.09	9376	93	7884	1132	267
0.1	9376	83	7957	1059	277
0.11	9376	56	8186	830	304
0.12	9376	40	8499	517	320
0.13	9376	29	8637	379	331
0.14	9376	27	8662	354	333
0.15	9376	27	8802	214	333
0.16	9376	25	8837	179	335
0.17	9376	16	8902	114	344
0.18	9376	15	8917	99	345
0.19	9376	13	8941	75	347
0.2	9376	13	8953	63	347
0.21	9376	7	8968	48	353
0.22	9376	5	8974	42	355
0.23	9376	4	8977	39	356
0.24	9376	3	8978	38	357
0.25	9376	2	8981	35	358
0.26	9376	2	8983	33	358
0.27	9376	2	8987	29	358
0.28	9376	2	8988	28	358
0.29	9376	2	8988	28	358
0.3	9376	2	8989	27	358
0.31	9376	2	8991	25	358
0.32	9376	2	8991	25	358
0.33	9376	2	8992	24	358
0.34	9376	1	8994	22	359
0.35	9376	1	8994	22	359
0.36	9376	1	8998	18	359
0.37	9376	0	8998	18	360
0.38	9376	0	8998	18	360
0.39	9376	0	9001	15	360
0.4	9376	0	9001	15	360
0.41	9376	0	9009	7	360
0.42	9376	0	9009	7	360
0.43	9376	0	9009	7	360
0.44	9376	0	9010	6	360
0.45	9376	0	9010	6	360
0.46	9376	0	9013	3	360
0.47	9376	0	9013	3	360
0.48	9376	0	9014	2	360
0.49	9376	0	9014	2	360
0.5	9376	0	9014	2	360
0.51	9376	0	9014	2	360
0.52	9376	0	9016	0	360
0.53	9376	0	9016	0	360
0.54	9376	0	9016	0	360
0.55	9376	0	9016	0	360
0.56	9376	0	9016	0	360
0.57	9376	0	9016	0	360
0.58	9376	0	9016	0	360
0.59	9376	0	9016	0	360
0.6	9376	0	9016	0	360
0.61	9376	0	9016	0	360
0.62	9376	0	9016	0	360
0.63	9376	0	9016	0	360
0.64	9376	0	9016	0	360
0.65	9376	0	9016	0	360
0.66	9376	0	9016	0	360
0.67	9376	0	9016	0	360
0.68	9376	0	9016	0	360
0.69	9376	0	9016	0	360
0.7	9376	0	9016	0	360
0.71	9376	0	9016	0	360
0.72	9376	0	9016	0	360
0.73	9376	0	9016	0	360
0.74	9376	0	9016	0	360
0.75	9376	0	9016	0	360
0.76	9376	0	9016	0	360
0.77	9376	0	9016	0	360
0.78	9376	0	9016	0	360
0.79	9376	0	9016	0	360
0.8	9376	0	9016	0	360
0.81	9376	0	9016	0	360
0.82	9376	0	9016	0	360
0.83	9376	0	9016	0	360
0.84	9376	0	9016	0	360
0.85	9376	0	9016	0	360
0.86	9376	0	9016	0	360
0.87	9376	0	9016	0	360
0.88	9376	0	9016	0	360
0.89	9376	0	9016	0	360
0.9	9376	0	9016	0	360

## Sheet: Table2_KL1LR_KEGG_Pharmaco
Table S2. ROC curves for KL1LR, KEGG, Pharmaco for Table 2
1) ROC Curve (AUC : 0.7236)
When we computed AUC values, we performed a sampling process based on knuth's permutation algorithm to efficiently process huge amount of data.
This is done by keeping uniform samples of the positive and negative samples. AUC value is depends on cross validation and sampling process, but most of the case, they represented similar values.
We performed 5-fold cross validation and repeated 5 times and get average value of these values.
In the supplementary tables, we show ROC curves and statistics tables, which are most similar to the average value of AUC values in the main paper.
In the tables, number of entries (N) might be diffrent even if the same data set was used, because it was determined by the sampling process.
2) Statistics Table
lambda=0.03	N	TP	TN	FP	FN
0	9782	404	0	9378	0
0.01	9782	404	10	9368	0
0.02	9782	365	3528	5850	39
0.03	9782	364	3818	5560	40
0.04	9782	275	5830	3548	129
0.05	9782	239	6642	2736	165
0.06	9782	238	7066	2312	166
0.07	9782	164	7844	1534	240
0.08	9782	155	8088	1290	249
0.09	9782	128	8177	1201	276
0.1	9782	72	8456	922	332
0.11	9782	65	8490	888	339
0.12	9782	51	8893	485	353
0.13	9782	33	9016	362	371
0.14	9782	33	9032	346	371
0.15	9782	26	9114	264	378
0.16	9782	20	9230	148	384
0.17	9782	18	9256	122	386
0.18	9782	15	9276	102	389
0.19	9782	14	9288	90	390
0.2	9782	9	9320	58	395
0.21	9782	6	9331	47	398
0.22	9782	5	9349	29	399
0.23	9782	3	9354	24	401
0.24	9782	1	9364	14	403
0.25	9782	1	9365	13	403
0.26	9782	0	9368	10	404
0.27	9782	0	9370	8	404
0.28	9782	0	9372	6	404
0.29	9782	0	9374	4	404
0.3	9782	0	9375	3	404
0.31	9782	0	9375	3	404
0.32	9782	0	9376	2	404
0.33	9782	0	9376	2	404
0.34	9782	0	9376	2	404
0.35	9782	0	9376	2	404
0.36	9782	0	9376	2	404
0.37	9782	0	9376	2	404
0.38	9782	0	9376	2	404
0.39	9782	0	9376	2	404
0.4	9782	0	9376	2	404
0.41	9782	0	9376	2	404
0.42	9782	0	9376	2	404
0.43	9782	0	9376	2	404
0.44	9782	0	9376	2	404
0.45	9782	0	9376	2	404
0.46	9782	0	9376	2	404
0.47	9782	0	9376	2	404
0.48	9782	0	9376	2	404
0.49	9782	0	9376	2	404
0.5	9782	0	9376	2	404
0.51	9782	0	9376	2	404
0.52	9782	0	9376	2	404
0.53	9782	0	9376	2	404
0.54	9782	0	9376	2	404
0.55	9782	0	9376	2	404
0.56	9782	0	9376	2	404
0.57	9782	0	9376	2	404
0.58	9782	0	9376	2	404
0.59	9782	0	9376	2	404
0.6	9782	0	9376	2	404
0.61	9782	0	9376	2	404
0.62	9782	0	9376	2	404
0.63	9782	0	9376	2	404
0.64	9782	0	9376	2	404
0.65	9782	0	9376	2	404
0.66	9782	0	9376	2	404
0.67	9782	0	9376	2	404
0.68	9782	0	9376	2	404
0.69	9782	0	9376	2	404
0.7	9782	0	9376	2	404
0.71	9782	0	9376	2	404
0.72	9782	0	9376	2	404
0.73	9782	0	9376	2	404
0.74	9782	0	9376	2	404
0.75	9782	0	9376	2	404
0.76	9782	0	9376	2	404
0.77	9782	0	9376	2	404
0.78	9782	0	9376	2	404
0.79	9782	0	9376	2	404
0.8	9782	0	9376	2	404
0.81	9782	0	9376	2	404
0.82	9782	0	9376	2	404
0.83	9782	0	9376	2	404
0.84	9782	0	9376	2	404
0.85	9782	0	9376	2	404
0.86	9782	0	9376	2	404
0.87	9782	0	9376	2	404
0.88	9782	0	9376	2	404
0.89	9782	0	9376	2	404
0.9	9782	0	9376	2	404

## Sheet: Table2_SVM_STITCH_DDIPharm
Table S2. ROC curves for SVM, STITCH, DDIPharm for Table 2
1) ROC Curve (AUC : 0.7577)
When we computed AUC values, we performed a sampling process based on knuth's permutation algorithm to efficiently process huge amount of data.
This is done by keeping uniform samples of the positive and negative samples. AUC value is depends on cross validation and sampling process, but most of the case, they represented similar values.
We performed 5-fold cross validation and repeated 5 times and get average value of these values.
In the supplementary tables, we show ROC curves and statistics tables, which are most similar to the average value of AUC values in the main paper.
In the tables, number of entries (N) might be diffrent even if the same data set was used, because it was determined by the sampling process.
2) Statistics Table
lambda=2.0	N	TP	TN	FP	FN
0	159530	5103	0	154427	0
0.01	159530	5036	2750	151677	67
0.02	159530	4830	20687	133740	273
0.03	159530	4136	82106	72321	967
0.04	159530	3568	105240	49187	1535
0.05	159530	3182	118740	35687	1921
0.06	159530	2884	127753	26674	2219
0.07	159530	2594	134514	19913	2509
0.08	159530	2382	138580	15847	2721
0.09	159530	2216	141650	12777	2887
0.1	159530	2088	143673	10754	3015
0.11	159530	1956	145293	9134	3147
0.12	159530	1862	146603	7824	3241
0.13	159530	1777	147554	6873	3326
0.14	159530	1691	148405	6022	3412
0.15	159530	1596	149079	5348	3507
0.16	159530	1531	149646	4781	3572
0.17	159530	1435	150131	4296	3668
0.18	159530	1368	150554	3873	3735
0.19	159530	1288	150877	3550	3815
0.2	159530	1218	151225	3202	3885
0.21	159530	1163	151517	2910	3940
0.22	159530	1116	151784	2643	3987
0.23	159530	1068	152012	2415	4035
0.24	159530	1019	152209	2218	4084
0.25	159530	978	152398	2029	4125
0.26	159530	928	152545	1882	4175
0.27	159530	894	152691	1736	4209
0.28	159530	857	152847	1580	4246
0.29	159530	817	152959	1468	4286
0.3	159530	781	153068	1359	4322
0.31	159530	756	153159	1268	4347
0.32	159530	731	153254	1173	4372
0.33	159530	709	153308	1119	4394
0.34	159530	687	153393	1034	4416
0.35	159530	669	153460	967	4434
0.36	159530	645	153525	902	4458
0.37	159530	630	153591	836	4473
0.38	159530	605	153640	787	4498
0.39	159530	584	153678	749	4519
0.4	159530	570	153719	708	4533
0.41	159530	543	153777	650	4560
0.42	159530	525	153813	614	4578
0.43	159530	510	153855	572	4593
0.44	159530	480	153895	532	4623
0.45	159530	465	153926	501	4638
0.46	159530	450	153953	474	4653
0.47	159530	438	153972	455	4665
0.48	159530	429	153992	435	4674
0.49	159530	415	154012	415	4688
0.5	159530	413	154020	407	4690
0.51	159530	390	154049	378	4713
0.52	159530	365	154066	361	4738
0.53	159530	357	154087	340	4746
0.54	159530	342	154106	321	4761
0.55	159530	336	154122	305	4767
0.56	159530	324	154136	291	4779
0.57	159530	318	154150	277	4785
0.58	159530	310	154169	258	4793
0.59	159530	306	154180	247	4797
0.6	159530	292	154192	235	4811
0.61	159530	283	154202	225	4820
0.62	159530	277	154207	220	4826
0.63	159530	261	154212	215	4842
0.64	159530	254	154220	207	4849
0.65	159530	244	154239	188	4859
0.66	159530	237	154252	175	4866
0.67	159530	229	154257	170	4874
0.68	159530	221	154270	157	4882
0.69	159530	212	154280	147	4891
0.7	159530	203	154288	139	4900
0.71	159530	193	154301	126	4910
0.72	159530	187	154310	117	4916
0.73	159530	174	154319	108	4929
0.74	159530	165	154328	99	4938
0.75	159530	151	154337	90	4952
0.76	159530	147	154343	84	4956
0.77	159530	142	154346	81	4961
0.78	159530	133	154351	76	4970
0.79	159530	125	154353	74	4978
0.8	159530	116	154360	67	4987
0.81	159530	105	154366	61	4998
0.82	159530	98	154367	60	5005
0.83	159530	95	154373	54	5008
0.84	159530	90	154377	50	5013
0.85	159530	83	154383	44	5020
0.86	159530	76	154393	34	5027
0.87	159530	71	154399	28	5032
0.88	159530	64	154405	22	5039
0.89	159530	59	154408	19	5044
0.9	159530	55	154412	15	5048

## Sheet: Table2_SVM_STITCH_Pharmaco
Table S2. ROC curves for KL1LR, STITCH, Pharmaco for Table 2
1) ROC Curve (AUC : 0.7293)
When we computed AUC values, we performed a sampling process based on knuth's permutation algorithm to efficiently process huge amount of data.
This is done by keeping uniform samples of the positive and negative samples. AUC value is depends on cross validation and sampling process, but most of the case, they represented similar values.
We performed 5-fold cross validation and repeated 5 times and get average value of these values.
In the supplementary tables, we show ROC curves and statistics tables, which are most similar to the average value of AUC values in the main paper.
In the tables, number of entries (N) might be diffrent even if the same data set was used, because it was determined by the sampling process.
2) Statistics Table
lambda=20.0	N	TP	TN	FP	FN
0	9484	382	0	9102	0
0.01	9484	375	148	8954	7
0.02	9484	353	2942	6160	29
0.03	9484	306	4017	5085	76
0.04	9484	295	4703	4399	87
0.05	9484	270	5473	3629	112
0.06	9484	246	6098	3004	136
0.07	9484	215	6765	2337	167
0.08	9484	185	7158	1944	197
0.09	9484	158	7491	1611	224
0.1	9484	144	7779	1323	238
0.11	9484	121	8067	1035	261
0.12	9484	100	8365	737	282
0.13	9484	83	8534	568	299
0.14	9484	72	8709	393	310
0.15	9484	62	8829	273	320
0.16	9484	52	8888	214	330
0.17	9484	47	8932	170	335
0.18	9484	46	8968	134	336
0.19	9484	40	9001	101	342
0.2	9484	37	9019	83	345
0.21	9484	31	9034	68	351
0.22	9484	28	9045	57	354
0.23	9484	26	9052	50	356
0.24	9484	26	9052	50	356
0.25	9484	25	9058	44	357
0.26	9484	22	9060	42	360
0.27	9484	22	9064	38	360
0.28	9484	21	9066	36	361
0.29	9484	21	9073	29	361
0.3	9484	20	9077	25	362
0.31	9484	19	9077	25	363
0.32	9484	19	9079	23	363
0.33	9484	19	9081	21	363
0.34	9484	19	9083	19	363
0.35	9484	19	9085	17	363
0.36	9484	18	9087	15	364
0.37	9484	18	9087	15	364
0.38	9484	18	9087	15	364
0.39	9484	17	9087	15	365
0.4	9484	17	9087	15	365
0.41	9484	17	9087	15	365
0.42	9484	16	9087	15	366
0.43	9484	15	9087	15	367
0.44	9484	14	9089	13	368
0.45	9484	13	9090	12	369
0.46	9484	12	9090	12	370
0.47	9484	11	9090	12	371
0.48	9484	11	9090	12	371
0.49	9484	11	9090	12	371
0.5	9484	11	9091	11	371
0.51	9484	10	9092	10	372
0.52	9484	10	9092	10	372
0.53	9484	10	9092	10	372
0.54	9484	10	9092	10	372
0.55	9484	9	9092	10	373
0.56	9484	9	9093	9	373
0.57	9484	9	9094	8	373
0.58	9484	9	9094	8	373
0.59	9484	9	9094	8	373
0.6	9484	9	9094	8	373
0.61	9484	8	9095	7	374
0.62	9484	8	9095	7	374
0.63	9484	8	9096	6	374
0.64	9484	8	9096	6	374
0.65	9484	8	9096	6	374
0.66	9484	8	9096	6	374
0.67	9484	7	9097	5	375
0.68	9484	7	9097	5	375
0.69	9484	7	9097	5	375
0.7	9484	7	9097	5	375
0.71	9484	7	9098	4	375
0.72	9484	7	9098	4	375
0.73	9484	7	9098	4	375
0.74	9484	5	9098	4	377
0.75	9484	5	9099	3	377
0.76	9484	4	9099	3	378
0.77	9484	4	9099	3	378
0.78	9484	4	9099	3	378
0.79	9484	4	9100	2	378
0.8	9484	4	9100	2	378
0.81	9484	4	9100	2	378
0.82	9484	4	9100	2	378
0.83	9484	4	9100	2	378
0.84	9484	3	9100	2	379
0.85	9484	3	9100	2	379
0.86	9484	3	9100	2	379
0.87	9484	3	9101	1	379
0.88	9484	3	9101	1	379
0.89	9484	3	9101	1	379
0.9	9484	2	9101	1	380

## Sheet: Table2_SVM_KEGG_DDIPharm
Table S2. ROC curves for SVM, KEGG, DDIPharm from Table 2
1) ROC Curve (AUC : 0.6744)
When we computed AUC values, we performed a sampling process based on knuth's permutation algorithm to efficiently process huge amount of data.
This is done by keeping uniform samples of the positive and negative samples. AUC value is depends on cross validation and sampling process, but most of the case, they represented similar values.
We performed 5-fold cross validation and repeated 5 times and get average value of these values.
In the supplementary tables, we show ROC curves and statistics tables, which are most similar to the average value of AUC values in the main paper.
In the tables, number of entries (N) might be diffrent even if the same data set was used, because it was determined by the sampling process.
2) Statistics Table
lambda=30.0	N	TP	TN	FP	FN
0	9988	414	0	9574	0
0.01	9988	413	49	9525	1
0.02	9988	401	433	9141	13
0.03	9988	334	3695	5879	80
0.04	9988	290	5172	4402	124
0.05	9988	208	6299	3275	206
0.06	9988	177	7155	2419	237
0.07	9988	159	7722	1852	255
0.08	9988	147	8076	1498	267
0.09	9988	133	8387	1187	281
0.1	9988	119	8548	1026	295
0.11	9988	106	8696	878	308
0.12	9988	91	8842	732	323
0.13	9988	76	8957	617	338
0.14	9988	63	9041	533	351
0.15	9988	56	9105	469	358
0.16	9988	49	9174	400	365
0.17	9988	36	9225	349	378
0.18	9988	32	9272	302	382
0.19	9988	29	9307	267	385
0.2	9988	26	9328	246	388
0.21	9988	25	9348	226	389
0.22	9988	21	9369	205	393
0.23	9988	18	9386	188	396
0.24	9988	18	9407	167	396
0.25	9988	18	9424	150	396
0.26	9988	15	9435	139	399
0.27	9988	14	9447	127	400
0.28	9988	12	9455	119	402
0.29	9988	11	9463	111	403
0.3	9988	7	9471	103	407
0.31	9988	7	9480	94	407
0.32	9988	7	9484	90	407
0.33	9988	7	9491	83	407
0.34	9988	7	9496	78	407
0.35	9988	7	9501	73	407
0.36	9988	7	9506	68	407
0.37	9988	6	9511	63	408
0.38	9988	6	9513	61	408
0.39	9988	6	9513	61	408
0.4	9988	6	9515	59	408
0.41	9988	5	9517	57	409
0.42	9988	5	9517	57	409
0.43	9988	5	9521	53	409
0.44	9988	4	9525	49	410
0.45	9988	3	9526	48	411
0.46	9988	2	9529	45	412
0.47	9988	2	9535	39	412
0.48	9988	2	9538	36	412
0.49	9988	2	9539	35	412
0.5	9988	2	9540	34	412
0.51	9988	2	9542	32	412
0.52	9988	2	9545	29	412
0.53	9988	2	9547	27	412
0.54	9988	2	9548	26	412
0.55	9988	2	9548	26	412
0.56	9988	2	9549	25	412
0.57	9988	2	9553	21	412
0.58	9988	2	9553	21	412
0.59	9988	2	9553	21	412
0.6	9988	2	9553	21	412
0.61	9988	2	9556	18	412
0.62	9988	2	9559	15	412
0.63	9988	1	9559	15	413
0.64	9988	1	9560	14	413
0.65	9988	0	9562	12	414
0.66	9988	0	9562	12	414
0.67	9988	0	9563	11	414
0.68	9988	0	9564	10	414
0.69	9988	0	9565	9	414
0.7	9988	0	9567	7	414
0.71	9988	0	9567	7	414
0.72	9988	0	9567	7	414
0.73	9988	0	9568	6	414
0.74	9988	0	9568	6	414
0.75	9988	0	9569	5	414
0.76	9988	0	9569	5	414
0.77	9988	0	9569	5	414
0.78	9988	0	9569	5	414
0.79	9988	0	9570	4	414
0.8	9988	0	9570	4	414
0.81	9988	0	9571	3	414
0.82	9988	0	9571	3	414
0.83	9988	0	9571	3	414
0.84	9988	0	9571	3	414
0.85	9988	0	9571	3	414
0.86	9988	0	9571	3	414
0.87	9988	0	9571	3	414
0.88	9988	0	9571	3	414
0.89	9988	0	9571	3	414
0.9	9988	0	9571	3	414

## Sheet: Table2_SVM_KEGG_Pharmaco
Table S2. ROC curves for SVM, KEGG, Pharmaco from Table 2
1) ROC Curve (AUC : 0.7085)
When we computed AUC values, we performed a sampling process based on knuth's permutation algorithm to efficiently process huge amount of data.
This is done by keeping uniform samples of the positive and negative samples. AUC value is depends on cross validation and sampling process, but most of the case, they represented similar values.
We performed 5-fold cross validation and repeated 5 times and get average value of these values.
In the supplementary tables, we show ROC curves and statistics tables, which are most similar to the average value of AUC values in the main paper.
In the tables, number of entries (N) might be diffrent even if the same data set was used, because it was determined by the sampling process.
2) Statistics Table
lambda=20.0	N	TP	TN	FP	FN
0	9484	382	0	9102	0
0.01	9484	375	148	8954	7
0.02	9484	353	2942	6160	29
0.03	9484	306	4017	5085	76
0.04	9484	295	4703	4399	87
0.05	9484	270	5473	3629	112
0.06	9484	246	6098	3004	136
0.07	9484	215	6765	2337	167
0.08	9484	185	7158	1944	197
0.09	9484	158	7491	1611	224
0.1	9484	144	7779	1323	238
0.11	9484	121	8067	1035	261
0.12	9484	100	8365	737	282
0.13	9484	83	8534	568	299
0.14	9484	72	8709	393	310
0.15	9484	62	8829	273	320
0.16	9484	52	8888	214	330
0.17	9484	47	8932	170	335
0.18	9484	46	8968	134	336
0.19	9484	40	9001	101	342
0.2	9484	37	9019	83	345
0.21	9484	31	9034	68	351
0.22	9484	28	9045	57	354
0.23	9484	26	9052	50	356
0.24	9484	26	9052	50	356
0.25	9484	25	9058	44	357
0.26	9484	22	9060	42	360
0.27	9484	22	9064	38	360
0.28	9484	21	9066	36	361
0.29	9484	21	9073	29	361
0.3	9484	20	9077	25	362
0.31	9484	19	9077	25	363
0.32	9484	19	9079	23	363
0.33	9484	19	9081	21	363
0.34	9484	19	9083	19	363
0.35	9484	19	9085	17	363
0.36	9484	18	9087	15	364
0.37	9484	18	9087	15	364
0.38	9484	18	9087	15	364
0.39	9484	17	9087	15	365
0.4	9484	17	9087	15	365
0.41	9484	17	9087	15	365
0.42	9484	16	9087	15	366
0.43	9484	15	9087	15	367
0.44	9484	14	9089	13	368
0.45	9484	13	9090	12	369
0.46	9484	12	9090	12	370
0.47	9484	11	9090	12	371
0.48	9484	11	9090	12	371
0.49	9484	11	9090	12	371
0.5	9484	11	9091	11	371
0.51	9484	10	9092	10	372
0.52	9484	10	9092	10	372
0.53	9484	10	9092	10	372
0.54	9484	10	9092	10	372
0.55	9484	9	9092	10	373
0.56	9484	9	9093	9	373
0.57	9484	9	9094	8	373
0.58	9484	9	9094	8	373
0.59	9484	9	9094	8	373
0.6	9484	9	9094	8	373
0.61	9484	8	9095	7	374
0.62	9484	8	9095	7	374
0.63	9484	8	9096	6	374
0.64	9484	8	9096	6	374
0.65	9484	8	9096	6	374
0.66	9484	8	9096	6	374
0.67	9484	7	9097	5	375
0.68	9484	7	9097	5	375
0.69	9484	7	9097	5	375
0.7	9484	7	9097	5	375
0.71	9484	7	9098	4	375
0.72	9484	7	9098	4	375
0.73	9484	7	9098	4	375
0.74	9484	5	9098	4	377
0.75	9484	5	9099	3	377
0.76	9484	4	9099	3	378
0.77	9484	4	9099	3	378
0.78	9484	4	9099	3	378
0.79	9484	4	9100	2	378
0.8	9484	4	9100	2	378
0.81	9484	4	9100	2	378
0.82	9484	4	9100	2	378
0.83	9484	4	9100	2	378
0.84	9484	3	9100	2	379
0.85	9484	3	9100	2	379
0.86	9484	3	9100	2	379
0.87	9484	3	9101	1	379
0.88	9484	3	9101	1	379
0.89	9484	3	9101	1	379
0.9	9484	2	9101	1	380
