# Supplementary material for: Predicting Drug-Target Interactions Using Drug-Drug Interactions
Source: PLoS One. 2013 Nov 21;8(11):e80129. doi: 10.1371/journal.pone.0080129 (PMC3836969; doi:10.1371/journal.pone.0080129)
Supplement: Table S3 — List of highly ranked unknown drug-target interactions in STITCH. (XLSX) [file pone.0080129.s003.xlsx]

## Sheet: Table S3
Table S3. List of highly ranked unknown drug-target interactions in STITCH
1. KL1LR(ChEMBL, DDI)
ChEBI drug ID	Target ID	Prob.	Drug names	Gene symbols	Evidence
D127609	P131	0.888759	Catapres Clorpres Duraclon ST-155BS Clonidine Combipres CATAPRES-TTS-1 CATAPRES-TTS-2 CATAPRES-TTS-3 1,5-Dimethyl-2-phenyl-1,2-dihydro-pyrazol-3-one (2,6-Dichloro-phenyl)-imidazolidin-2-ylidene-amine	SCN1A NAC1 SCN1
D127609	P18075	0.888759	Catapres Clorpres Duraclon ST-155BS Clonidine Combipres CATAPRES-TTS-1 CATAPRES-TTS-2 CATAPRES-TTS-3 1,5-Dimethyl-2-phenyl-1,2-dihydro-pyrazol-3-one (2,6-Dichloro-phenyl)-imidazolidin-2-ylidene-amine	SCN3A KIAA1356 NAC3
D127609	P18079	0.888759	Catapres Clorpres Duraclon ST-155BS Clonidine Combipres CATAPRES-TTS-1 CATAPRES-TTS-2 CATAPRES-TTS-3 1,5-Dimethyl-2-phenyl-1,2-dihydro-pyrazol-3-one (2,6-Dichloro-phenyl)-imidazolidin-2-ylidene-amine	SCN8A MED
D127609	P18072	0.865068	Catapres Clorpres Duraclon ST-155BS Clonidine Combipres CATAPRES-TTS-1 CATAPRES-TTS-2 CATAPRES-TTS-3 1,5-Dimethyl-2-phenyl-1,2-dihydro-pyrazol-3-one (2,6-Dichloro-phenyl)-imidazolidin-2-ylidene-amine	SCN2A NAC2 SCN2A1 SCN2A2
D519596	P101283	0.678445	Nifedipine	SLC22A1 OCT1	CTD
D547087	P50	0.672712	Calan D-365 Tarka Isoptin Verelan Covera-HS Verapamil CP-16533-1 Verapramil Iproveratril	ADRB1 ADRB1R B1AR	CTD
D100921	P17045	0.656528	Dilantin Phenytek Phenytex Phenytoin Phentytoin phenytoine Dilantin-30 Dilantin-125 phenytoin sodium Diphenylhydantoin 5,5-diphenylhydantoin 5,5-diphenylimidazolidine-2,4-dione 5,5-Diphenyl-imidazolidine-2,4-dione 5,5-diphenyltetrahydro-1H-2,4-imidazoledione PHENYTOIN5,5-Diphenyl-imidazolidine-2,4-dione 5,5-Diphenyl-imidazolidine-2,4-dione(Phenytoin) 5,5-Diphenyl-imidazolidine-2,4-dione (phenytoi…	CYP3A4 CYP3A3	STITCH
D547087	P43	0.644879	Calan D-365 Tarka Isoptin Verelan Covera-HS Verapamil CP-16533-1 Verapramil Iproveratril	ADRB2 ADRB2R B2AR
D128976	P10697	0.64392	Akpro Epipen Propine Duranest Twinject Lidocaton Adrenaline Iontocaine Epinephrine L-adrenaline l-epinephrine MEDIHALER-EPI Racepinephrine epinephrine (-) Epinephrine hydrochloride LEVO-METHYLAMINOETHANOLCATECHOL 4-(1-hydroxy-2-(methylamino)ethyl)benzene-1,2-diol 4-(1-Hydroxy-2-methylamino-ethyl)-benzene-1,2-diol	ALB GIG42 PRO0903 PRO1708 PRO2044 PRO2619 PRO2675 UNQ696/PRO1341
D519596	P10697	0.642595	Nifedipine	ALB GIG42 PRO0903 PRO1708 PRO2044 PRO2619 PRO2675 UNQ696/PRO1341
D127629	P101283	0.632571	Belix Beldin Diphen Benylin Dibenil Silphen Benadryl Hydramine Antitussive Diphenhydramine (2-Benzhydryloxy-ethyl)-dimethyl-amine 2-(benzhydryloxy)-N,N-dimethylethanamine 2-(diphenylmethoxy)-N,N-dimethylethanamine	SLC22A1 OCT1	DrugBank
D547087	P226	0.610705	Calan D-365 Tarka Isoptin Verelan Covera-HS Verapamil CP-16533-1 Verapramil Iproveratril	ADRB3 ADRB3R B3AR
D120131	P101283	0.607945	Regitine Phentolamine	SLC22A1 OCT1
D128976	P131	0.603474	Akpro Epipen Propine Duranest Twinject Lidocaton Adrenaline Iontocaine Epinephrine L-adrenaline l-epinephrine MEDIHALER-EPI Racepinephrine epinephrine (-) Epinephrine hydrochloride LEVO-METHYLAMINOETHANOLCATECHOL 4-(1-hydroxy-2-(methylamino)ethyl)benzene-1,2-diol 4-(1-Hydroxy-2-methylamino-ethyl)-benzene-1,2-diol	SCN1A NAC1 SCN1
D128976	P18075	0.603474	Akpro Epipen Propine Duranest Twinject Lidocaton Adrenaline Iontocaine Epinephrine L-adrenaline l-epinephrine MEDIHALER-EPI Racepinephrine epinephrine (-) Epinephrine hydrochloride LEVO-METHYLAMINOETHANOLCATECHOL 4-(1-hydroxy-2-(methylamino)ethyl)benzene-1,2-diol 4-(1-Hydroxy-2-methylamino-ethyl)-benzene-1,2-diol	SCN3A KIAA1356 NAC3
D128976	P18079	0.603474	Akpro Epipen Propine Duranest Twinject Lidocaton Adrenaline Iontocaine Epinephrine L-adrenaline l-epinephrine MEDIHALER-EPI Racepinephrine epinephrine (-) Epinephrine hydrochloride LEVO-METHYLAMINOETHANOLCATECHOL 4-(1-hydroxy-2-(methylamino)ethyl)benzene-1,2-diol 4-(1-Hydroxy-2-methylamino-ethyl)-benzene-1,2-diol	SCN8A MED
D100173	P101283	0.58417	Indocin Indo-lemmon Indometacin Indomethacin Indomethecin Indomaethacin Desmethyl indomethacin	SLC22A1 OCT1
D128976	P18072	0.578865	Akpro Epipen Propine Duranest Twinject Lidocaton Adrenaline Iontocaine Epinephrine L-adrenaline l-epinephrine MEDIHALER-EPI Racepinephrine epinephrine (-) Epinephrine hydrochloride LEVO-METHYLAMINOETHANOLCATECHOL 4-(1-hydroxy-2-(methylamino)ethyl)benzene-1,2-diol 4-(1-Hydroxy-2-methylamino-ethyl)-benzene-1,2-diol	SCN2A NAC2 SCN2A1 SCN2A2
D100721	P101311	0.578801	Dizac Q-PAM LA III Valium Diastat WY-3467 Diazepam Ro-5-2807 Valrelease	ABCC2 CMOAT CMOAT1 CMRP MRP2
D127072	P100	0.576068	Endep Amitid Elavil Amitril Etrafon-A Limbitrol Amitriptyline ETRAFON-FORTE	SLC6A2 NAT1 NET1 SLC6A5	DrugBank
D127611	P101283	0.569028	Versed Midazolam	SLC22A1 OCT1	DrugBank
D481693	P165	0.565018	Theophyline Theophyllin Theophilline theophylline aminophylline 1,3-dimethyl-1H-purine-2,6(3H,7H)-dione 1,3-Dimethyl-3,7-dihydro-purine-2,6-dione 1,3-Dimethyl-3,9-dihydro-purine-2,6-dione 1,1,3-Trimethyl-3,9-dihydro-purine-2,6-dione 1,3,7-Trimethyl-3,7-dihydro-purine-2,6-dione 3-Methyl-1-propyl-3,7-dihydro-purine-2,6-dione	KCNH2 ERG ERG1 HERG
D102327	P101283	0.559446	Mebumal Nembutal Mebubarbital Pentobarbital Pentobarbital calcium 5-Ethyl-5-(1-methyl-butyl)-pyrimidine-2,4,6-trione	SLC22A1 OCT1
D481693	P101311	0.542834	Theophyline Theophyllin Theophilline theophylline aminophylline 1,3-dimethyl-1H-purine-2,6(3H,7H)-dione 1,3-Dimethyl-3,7-dihydro-purine-2,6-dione 1,3-Dimethyl-3,9-dihydro-purine-2,6-dione 1,1,3-Trimethyl-3,9-dihydro-purine-2,6-dione 1,3,7-Trimethyl-3,7-dihydro-purine-2,6-dione 3-Methyl-1-propyl-3,7-dihydro-purine-2,6-dione	ABCC2 CMOAT CMOAT1 CMRP MRP2
D519596	P43	0.525811	Nifedipine	ADRB2 ADRB2R B2AR
D105970	P101283	0.522118	TP-21 Mellaril Mellaril-S Thioridazine	SLC22A1 OCT1
D100721	P165	0.521953	Dizac Q-PAM LA III Valium Diastat WY-3467 Diazepam Ro-5-2807 Valrelease	KCNH2 ERG ERG1 HERG	CTD
D127609	P165	0.513876	Catapres Clorpres Duraclon ST-155BS Clonidine Combipres CATAPRES-TTS-1 CATAPRES-TTS-2 CATAPRES-TTS-3 1,5-Dimethyl-2-phenyl-1,2-dihydro-pyrazol-3-one (2,6-Dichloro-phenyl)-imidazolidin-2-ylidene-amine	KCNH2 ERG ERG1 HERG
D519596	P50	0.513618	Nifedipine	ADRB1 ADRB1R B1AR	CTD
D136932	P101283	0.513608	SR-96225 Adenocard Adenoscan Adenosine	SLC22A1 OCT1
D116485	P165	0.510613	Esgic Triad Cafcit Femcet Theine Anoquan Cafergot Caffeine Coffeine Fioricet Fiorinal Migergot Norgesic Wigraine Invagesic Lanorinal ESGIC-PLUS Orphengesic Synalgos-DC SYNALGOS-DC-A Methyltheobromine 1,2,3-trimethylxanthine 1,3,7-Trimethylxanthine 1,3,7-trimethyl-1H-purine-2,6(3H,7H)-dione 1,3,7-Trimethyl-3,7-dihydro-purine-2,6-dione	KCNH2 ERG ERG1 HERG
D537621	P43	0.508688	Atropine	ADRB2 ADRB2R B2AR
D108543	P101283	0.506878	LB-46 Visken Pindolol Viskazide Prinodolol Phthalazin-1-yl-hydrazine 1-(1H-Indol-4-yloxy)-2-isopropylamino-ethanol 1-Dimethylamino-3-(1H-indol-4-yloxy)-propan-2-ol 1-(1H-Indol-4-yloxy)-3-isopropylamino-propan-2-ol 1-(1H-Indol-7-yloxy)-3-isopropylamino-propan-2-ol 1-(1H-indol-4-yloxy)-3-(isopropylamino)propan-2-ol	SLC22A1 OCT1
D127611	P131	0.505653	Versed Midazolam	SCN1A NAC1 SCN1
D127611	P18075	0.505653	Versed Midazolam	SCN3A KIAA1356 NAC3
D127611	P18079	0.505653	Versed Midazolam	SCN8A MED
D100921	P11398	0.503147	Dilantin Phenytek Phenytex Phenytoin Phentytoin phenytoine Dilantin-30 Dilantin-125 phenytoin sodium Diphenylhydantoin 5,5-diphenylhydantoin 5,5-diphenylimidazolidine-2,4-dione 5,5-Diphenyl-imidazolidine-2,4-dione 5,5-diphenyltetrahydro-1H-2,4-imidazoledione PHENYTOIN5,5-Diphenyl-imidazolidine-2,4-dione 5,5-Diphenyl-imidazolidine-2,4-dione(Phenytoin) 5,5-Diphenyl-imidazolidine-2,4-dione (phenytoi…	ABCB1 MDR1 PGY1	STITCH
D100921	P11188	0.499038	Dilantin Phenytek Phenytex Phenytoin Phentytoin phenytoine Dilantin-30 Dilantin-125 phenytoin sodium Diphenylhydantoin 5,5-diphenylhydantoin 5,5-diphenylimidazolidine-2,4-dione 5,5-Diphenyl-imidazolidine-2,4-dione 5,5-diphenyltetrahydro-1H-2,4-imidazoledione PHENYTOIN5,5-Diphenyl-imidazolidine-2,4-dione 5,5-Diphenyl-imidazolidine-2,4-dione(Phenytoin) 5,5-Diphenyl-imidazolidine-2,4-dione (phenytoi…	CYP51A1 CYP51
D127611	P74	0.498508	Versed Midazolam	GABRA1	STITCH
D116959	P121	0.494322	Loraz Ativan WY-4036 Lorazepam	SLC6A4 HTT SERT
D355534	P96	0.494015	53858 Nalfon Fenoprofen 2-(3-phenoxyphenyl)propanoic acid 2-(3-Phenoxy-phenyl)-propionic acid	PTGS1 COX1	DrugBank
D239225	P96	0.494015	Daypro WY-21743 Oxaprozin 3-(4,5-Diphenyl-oxazol-2-yl)-propionic acid	PTGS1 COX1	STITCH
D537621	P50	0.492811	Atropine	ADRB1 ADRB1R B1AR
D127611	P18072	0.491008	Versed Midazolam	SCN2A NAC2 SCN2A1 SCN2A2
D127609	P101311	0.485578	Catapres Clorpres Duraclon ST-155BS Clonidine Combipres CATAPRES-TTS-1 CATAPRES-TTS-2 CATAPRES-TTS-3 1,5-Dimethyl-2-phenyl-1,2-dihydro-pyrazol-3-one (2,6-Dichloro-phenyl)-imidazolidin-2-ylidene-amine	ABCC2 CMOAT CMOAT1 CMRP MRP2
D136932	P50	0.484518	SR-96225 Adenocard Adenoscan Adenosine	ADRB1 ADRB1R B1AR
D100789	P165	0.478549	Dutoprol Lopressor Toprol-XL Metoprolol Lopressidone	KCNH2 ERG ERG1 HERG
D100789	P51	0.478448	Dutoprol Lopressor Toprol-XL Metoprolol Lopressidone	HTR1A ADRB2RL1 ADRBRL1	STITCH
D100721	P129	0.477104	Dizac Q-PAM LA III Valium Diastat WY-3467 Diazepam Ro-5-2807 Valrelease	OPRM1 MOR1
D519596	P226	0.474826	Nifedipine	ADRB3 ADRB3R B3AR
2. KL1LR(ChEMBL, CH)
ChEBI drug ID	Target ID	Prob.	Drug names	Gene symbols	Evidence
D657723	P10561	0.644264	Wymox Amoxil Trimox Utimox Larotid Polymox Prevpac BRL-2333 Dispermox Amoxicillin Amoxycillin Amoxicilline	SLC15A1 PEPT1	STITCH
D127611	P11440	0.614966	Versed Midazolam	GABRA5	DrugBank
D127611	P12757	0.614966	Versed Midazolam	GABRA3	DrugBank
D127611	P12770	0.556632	Versed Midazolam	GABRA2	DrugBank
D127611	P74	0.503353	Versed Midazolam	GABRA1	STITCH
D127611	P11463	0.414876	Versed Midazolam	GABRA6	KEGG
D127648	P11463	0.408056	Xanax Niravam U-31889 Alprazolam	GABRA6	DrugBank
D100543	P43	0.389811	Delcobese Amphetamine d-amphetamine Amphetamine sulfate 1-phenylpropan-2-amine Amphetamine resin complex 1-Methyl-2-phenyl-ethylamine (R)1-Methyl-2-phenyl-ethylamine (S)1-Methyl-2-phenyl-ethylamine (+/-)1-Methyl-2-phenyl-ethylamine 1-Methyl-2-phenyl-ethylamine(PIA) (+/-) 1-Methyl-2-phenyl-ethylamine S-AMP;1-Methyl-2-phenyl-ethylamine (R)-(-)1-Methyl-2-phenyl-ethylamine (S)-(+)1-Methyl-2-phenyl-et…	ADRB2 ADRB2R B2AR
D110500	P43	0.381978	Methamphetamine Methyl-(1-methyl-2-phenyl-ethyl)-amine (R)Methyl-(1-methyl-2-phenyl-ethyl)-amine	ADRB2 ADRB2R B2AR
D521203	P136	0.367187	Kemadrin Procyclidine	OPRD1 OPRD
D521203	P137	0.367187	Kemadrin Procyclidine	OPRK1 OPRK
D251063	P136	0.366145	Akineton Biperiden	OPRD1 OPRD
D251063	P137	0.366145	Akineton Biperiden	OPRK1 OPRK
D133202	P43	0.360861	Asacol Canasa Rowasa Colazal Pentasa Fisalamine Mesalamine Mesalazine 5-aminosalicylic acid 5-aminosalycilic acid 5-amino salicylic acid 5-amino-2-hydroxybenzoic acid 5-Amino-2-hydroxy-benzoic acid	ADRB2 ADRB2R B2AR
D133202	P50	0.359015	Asacol Canasa Rowasa Colazal Pentasa Fisalamine Mesalamine Mesalazine 5-aminosalicylic acid 5-aminosalycilic acid 5-amino salicylic acid 5-amino-2-hydroxybenzoic acid 5-Amino-2-hydroxy-benzoic acid	ADRB1 ADRB1R B1AR
D415123	P43	0.352342	chlorzoxazone 5-Chloro-benzooxazol-2-ol 5-Chloro-3H-benzooxazol-2-one 5-chlorobenzodoxazol-2(3H)-one	ADRB2 ADRB2R B2AR
D175901	P10125	0.352089	Gemzar LY-188011 Gemcitabine gemicitabine 2',2'-difluorodeoxycytidine 2',2'-difluoro-2deoxycytidine	TK1
D322203	P29	0.351899	Aciphex LY-307640 Rabeprazole	ATP1A1
D322203	P10632	0.351899	Aciphex LY-307640 Rabeprazole	ATP1A2 KIAA0778
D322203	P10722	0.351899	Aciphex LY-307640 Rabeprazole	ATP1B3
D322203	P11252	0.351899	Aciphex LY-307640 Rabeprazole	ATP1A4 ATP1AL2
D322203	P11253	0.351899	Aciphex LY-307640 Rabeprazole	ATP1B1 ATP1B
D322203	P11667	0.351899	Aciphex LY-307640 Rabeprazole	ATP1B2
D322203	P12400	0.351899	Aciphex LY-307640 Rabeprazole	ATP1A3
D196021	P43	0.343777	Emsam Zelapar deprenyl Eldepryl selegeline Selegiline (-)-R-deprenyl (R)(-)deprenyl R-(-)-Deprenil (R)-(-)-deprenyl Methyl-((S)-2-phenyl-propyl)-prop-2-ynyl-amine N-methyl-N-(1-phenylpropan-2-yl)prop-2-yn-1-amine Methyl-(1-methyl-2-phenyl-ethyl)-prop-2-ynyl-amine	ADRB2 ADRB2R B2AR
D101280	P43	0.339491	Axotal Azdone Codoxy Aspirin Q-GESIC Aggrenox Fiorinal Measurin Norgesic Percodan Roxiprin Vicoprin Equagesic Invagesic Lanorinal Micrainin Robaxisal Orphengesic Synalgos-DC MEPRO-ASPIRIN PERCODAN-DEMI Acetylsalicylic acid 2-acetoxybenzoic acid acetyl salicylic acid 2-Acetoxy-benzoic acid (aspirin)2-Acetoxy-benzoic acid 2-Acetoxy-benzoic acid(Aspirin) 2-Acetoxy-benzoic acid (Aspirin) 2-Acetoxy-be…	ADRB2 ADRB2R B2AR	CTD
D115958	P50	0.338754	Mexitil Mexiletine 1-(2,6-dimethylphenoxy)propan-2-amine 1-(2,6-dimethylphenoxy)-2-propanolamine 2-(2,6-Dimethyl-phenoxy)-1-methyl-ethylamine	ADRB1 ADRB1R B1AR
D322203	P82	0.33869	Aciphex LY-307640 Rabeprazole	ATP4A	STITCH
D322203	P10719	0.33869	Aciphex LY-307640 Rabeprazole	ATP4B	STITCH
D115958	P226	0.335476	Mexitil Mexiletine 1-(2,6-dimethylphenoxy)propan-2-amine 1-(2,6-dimethylphenoxy)-2-propanolamine 2-(2,6-Dimethyl-phenoxy)-1-methyl-ethylamine	ADRB3 ADRB3R B3AR
D101280	P50	0.334697	Axotal Azdone Codoxy Aspirin Q-GESIC Aggrenox Fiorinal Measurin Norgesic Percodan Roxiprin Vicoprin Equagesic Invagesic Lanorinal Micrainin Robaxisal Orphengesic Synalgos-DC MEPRO-ASPIRIN PERCODAN-DEMI Acetylsalicylic acid 2-acetoxybenzoic acid acetyl salicylic acid 2-Acetoxy-benzoic acid (aspirin)2-Acetoxy-benzoic acid 2-Acetoxy-benzoic acid(Aspirin) 2-Acetoxy-benzoic acid (Aspirin) 2-Acetoxy-be…	ADRB1 ADRB1R B1AR
D115958	P43	0.3344	Mexitil Mexiletine 1-(2,6-dimethylphenoxy)propan-2-amine 1-(2,6-dimethylphenoxy)-2-propanolamine 2-(2,6-Dimethyl-phenoxy)-1-methyl-ethylamine	ADRB2 ADRB2R B2AR
D100543	P50	0.334254	Delcobese Amphetamine d-amphetamine Amphetamine sulfate 1-phenylpropan-2-amine Amphetamine resin complex 1-Methyl-2-phenyl-ethylamine (R)1-Methyl-2-phenyl-ethylamine (S)1-Methyl-2-phenyl-ethylamine (+/-)1-Methyl-2-phenyl-ethylamine 1-Methyl-2-phenyl-ethylamine(PIA) (+/-) 1-Methyl-2-phenyl-ethylamine S-AMP;1-Methyl-2-phenyl-ethylamine (R)-(-)1-Methyl-2-phenyl-ethylamine (S)-(+)1-Methyl-2-phenyl-et…	ADRB1 ADRB1R B1AR
D119316	P101283	0.329527	Requip Ropinirole 4-(2-(dipropylamino)ethyl)indolin-2-one 4-(2-Dipropylamino-ethyl)-1,3-dihydro-indol-2-one	SLC22A1 OCT1
D101280	P226	0.329405	Axotal Azdone Codoxy Aspirin Q-GESIC Aggrenox Fiorinal Measurin Norgesic Percodan Roxiprin Vicoprin Equagesic Invagesic Lanorinal Micrainin Robaxisal Orphengesic Synalgos-DC MEPRO-ASPIRIN PERCODAN-DEMI Acetylsalicylic acid 2-acetoxybenzoic acid acetyl salicylic acid 2-Acetoxy-benzoic acid (aspirin)2-Acetoxy-benzoic acid 2-Acetoxy-benzoic acid(Aspirin) 2-Acetoxy-benzoic acid (Aspirin) 2-Acetoxy-be…	ADRB3 ADRB3R B3AR
D415123	P50	0.328226	chlorzoxazone 5-Chloro-benzooxazol-2-ol 5-Chloro-3H-benzooxazol-2-one 5-chlorobenzodoxazol-2(3H)-one	ADRB1 ADRB1R B1AR
D128112	P101283	0.325826	Vivactil Protriptyline	SLC22A1 OCT1
D193117	P101283	0.324812	R-25061 Profenal Suprofen Sutoprofen 2-(4-(thiophene-2-carbonyl)phenyl)propanoic acid 2-4-(Thiophene-2-carbonyl)-phenyl-propionic acid	SLC22A1 OCT1
D162182	P101283	0.315645	Cartrol Ocupress Carteolol	SLC22A1 OCT1
D521203	P129	0.315564	Kemadrin Procyclidine	OPRM1 MOR1
D683322	P50	0.315024	Brethine Bricanyl Brethaire Terbutaline	ADRB1 ADRB1R B1AR	CTD
D137266	P12642	0.315017	Compro Compazine Prochlorperazine Prochlorperazine mesilate	GSR GLUR GRD1
D110500	P50	0.314844	Methamphetamine Methyl-(1-methyl-2-phenyl-ethyl)-amine (R)Methyl-(1-methyl-2-phenyl-ethyl)-amine	ADRB1 ADRB1R B1AR
D296215	P101283	0.313747	Zomig 311C90 ZOMIG-ZMT Zolmitriptan	SLC22A1 OCT1
D116506	P11522	0.312805	Serax WY-3498 Zaxopam Oxazepam Oxozepam	CCKBR CCKRB
D108543	P101283	0.310781	LB-46 Visken Pindolol Viskazide Prinodolol Phthalazin-1-yl-hydrazine 1-(1H-Indol-4-yloxy)-2-isopropylamino-ethanol 1-Dimethylamino-3-(1H-indol-4-yloxy)-propan-2-ol 1-(1H-Indol-4-yloxy)-3-isopropylamino-propan-2-ol 1-(1H-Indol-7-yloxy)-3-isopropylamino-propan-2-ol 1-(1H-indol-4-yloxy)-3-(isopropylamino)propan-2-ol	SLC22A1 OCT1
D116308	P101283	0.310354	Ansaid Ocufen U-27182 BTS-18322 Fluriprofen Flurbiprofen 2-(2-Fluoro-biphenyl-4-yl)-propionic acid	SLC22A1 OCT1
D421964	P101283	0.309622	Detrol KABI-2234 Tolterodine	SLC22A1 OCT1
D195909	P101283	0.30956	Temaz WY-3917 Restoril Temazepam	SLC22A1 OCT1
D251063	P129	0.309518	Akineton Biperiden	OPRM1 MOR1
3. KL1LR(STITCH, DDI)
STITCH drug ID	Target ID	Prob.	Drug names	Gene symbols	Evidence
CID000004828	9606.ENSP00000349320	0.932406	pindolol	CACNA2D1 MHS3
CID000002520	9606.ENSP00000343782	0.929951	verapamil	ADRB3 M29932_s_at
CID000004595	9606.ENSP00000347299	0.92405	ondansetron	205579_at 205580_s_at HRH1 Z34897_at	ChEMBL
CID000003657	9606.ENSP00000009180	0.923905	hydroxyurea	201005_at 39389_at CD9 M38690 M38690_at
CID000003958	9606.ENSP00000260970	0.912726	lorazepam	208995_s_at CASP10 PPIG
CID000003661	9606.ENSP00000272190	0.911908	atropine	206367_at FLJ10761 M26901 REN
CID000003016	9606.ENSP00000347299	0.904587	diazepam	205579_at 205580_s_at HRH1 Z34897_at
CID000005478	9606.ENSP00000349320	0.892824	timolol	CACNA2D1 MHS3
CID000125889	9606.ENSP00000337915	0.892632	pregabalin	CYP3A CYP3A4 D00003
CID000003016	9606.ENSP00000306490	0.885383	diazepam	CHRM1
CID000125889	9606.ENSP00000260970	0.884114	pregabalin	208995_s_at CASP10 PPIG
CID000003007	9606.ENSP00000258400	0.877538	amphetamine	206638_at HTR2B X77307_at	ChEMBL
CID000004485	9606.ENSP00000294016	0.863646	nifedipine	204497_at 204498_s_at 33800_at ADCY9
CID000004485	9606.ENSP00000312126	0.863646	nifedipine	210128_s_at ADCY4
CID000004485	9606.ENSP00000297323	0.863646	nifedipine	ADCY1
CID000004485	9606.ENSP00000286355	0.863646	nifedipine	ADCY3 ADCY8
CID000004485	9606.ENSP00000260600	0.863646	nifedipine	ADCY3
CID000004485	9606.ENSP00000311405	0.863646	nifedipine	ADCY6
CID000004485	9606.ENSP00000254235	0.863646	nifedipine	ADCY7 D25538
CID000003657	9606.ENSP00000268124	0.861913	hydroxyurea	1014_at POLG
CID000003016	9606.ENSP00000374621	0.858609	diazepam	CYP2D6
CID000003958	9606.ENSP00000337915	0.857502	lorazepam	CYP3A CYP3A4 D00003
CID000005726	9606.ENSP00000367605	0.857457	zidovudine	36103_at CCL3L1 CCL3L3
CID000004485	9606.ENSP00000308685	0.854702	nifedipine	ADCY5
CID000003016	9606.ENSP00000319984	0.845718	diazepam	CHRM2
CID000003696	9606.ENSP00000366061	0.841963	imipramine	NMS
CID000003958	9606.ENSP00000360372	0.837136	lorazepam	CYP2C19
CID000056959	9606.ENSP00000365651	0.836662	ranolazine	NPPB
CID000003100	9606.ENSP00000316244	0.835203	diphenhydramine	HTR1A M83181
CID000001775	9606.ENSP00000023897	0.832479	phenytoin	GABRA1 X14766_at	ChEMBL
CID000005073	9606.ENSP00000367309	0.831983	risperidone	37628_at M69177 MAOB	CTD
CID000003100	9606.ENSP00000302150	0.831965	diphenhydramine	PRL
CID000003100	9606.ENSP00000349320	0.831596	diphenhydramine	CACNA2D1 MHS3
CID000003016	9606.ENSP00000368766	0.830689	diazepam	ADRA1A ADRA1D
CID000003016	9606.ENSP00000348729	0.825802	diazepam	ADRA1A
CID000003016	9606.ENSP00000346625	0.819651	diazepam	CYP2D6 CYP2D7P1
CID000005775	9606.ENSP00000365663	0.818598	phentolamine	NPPA
CID000003016	9606.ENSP00000306662	0.813179	diazepam	ADRA1B
CID000003657	9606.ENSP00000265724	0.813041	hydroxyurea	1575_at 209993_at 209994_s_at ABCB1 M14758
CID000004737	9606.ENSP00000221265	0.812605	pentobarbital	202093_s_at PAF1 PD2
CID000003016	9606.ENSP00000176183	0.812276	diazepam	DRD4 S76942
CID000005002	9606.ENSP00000367309	0.811741	quetiapine	37628_at M69177 MAOB
CID000003696	9606.ENSP00000349320	0.809185	imipramine	CACNA2D1 MHS3
CID000002708	9606.ENSP00000205557	0.806134	chlorambucil	ABCC6 X95715
CID000002802	9606.ENSP00000260970	0.805266	clonazepam	208995_s_at CASP10 PPIG
CID000003121	9606.ENSP00000316244	0.800761	valproic acid	HTR1A M83181
CID000001775	9606.ENSP00000372479	0.798619	phenytoin	GABRB3 M82919_at	ChEMBL
CID000002153	9606.ENSP00000327251	0.797686	theophylline	AB006782_at D29675_s_at NOS2A U31511	CTD
CID000125889	9606.ENSP00000265724	0.796081	pregabalin	1575_at 209993_at 209994_s_at ABCB1 M14758
CID000000681	9606.ENSP00000355527	0.79514	dopamine	CHRM3
4. KL1LR(STITCH, CH)
STITCH drug ID	Target ID	Prob.	Drug names	Gene symbols	Evidence
CID000004539	9606.ENSP00000220058	0.907452	norfloxacin	MTFMT
CID000000191	9606.ENSP00000268124	0.775702	adenosine	1014_at POLG
CID000002269	9606.ENSP00000259055	0.757003	azithromycin	KIAA1189
CID000005584	9606.ENSP00000238349	0.67428	trimipramine	203846_at 38537_at TRIM32 U18543
CID000004539	9606.ENSP00000278840	0.671259	norfloxacin	202218_s_at 32190_at AL050118 FADS2
CID000005584	9606.ENSP00000276198	0.641559	trimipramine	211479_s_at HTR2C X80763_s_at
CID000005584	9606.ENSP00000322924	0.639871	trimipramine	221458_at HTR1F L05597
CID000000596	9606.ENSP00000348212	0.625422	cytosine arabinoside
CID000004917	9606.ENSP00000349467	0.621236	prochlorperazine	200653_s_at 211984_at 211985_s_at 41143_at 41144_g_at 41287_s_at 41288_at 955_at CALM1 CALM3
CID000000596	9606.ENSP00000323586	0.617362	cytosine arabinoside	DDN
CID000005584	9606.ENSP00000258400	0.608114	trimipramine	206638_at HTR2B X77307_at
CID000003461	9606.ENSP00000323586	0.606043	gemcitabine	DDN
CID000005155	9606.ENSP00000360778	0.591614	stavudine	201801_s_at 33901_at SLC29A1 U81375 U81375_at
CID000005155	9606.ENSP00000350024	0.590768	stavudine	SLC29A2
CID000004917	9606.ENSP00000272298	0.574162	prochlorperazine	911_s_at CALM1 CALM2 CALM3 M19311 U12022
CID000004771	9606.ENSP00000316244	0.572697	phentermine	HTR1A M83181
CID000003043	9606.ENSP00000265421	0.572613	didanosine	POLB
CID000005584	9606.ENSP00000327652	0.570195	trimipramine	DRD1
CID000005155	9606.ENSP00000362285	0.567893	stavudine	219344_at SLC29A3	CTD
CID000005155	9606.ENSP00000315006	0.567893	stavudine	SLC28A2
CID000003478	9606.ENSP00000371259	0.563905	glipizide	203343_at 35214_at UGDH
CID000000596	9606.ENSP00000241393	0.563482	cytosine arabinoside	209201_x_at 217028_at 649_s_at AF005058 AJ224869 CXCR4 L06797 LAP3
CID000005064	9606.ENSP00000286648	0.548895	ribavirin	203302_at 886_at DCK
CID000003826	9606.ENSP00000276198	0.546901	ketorolac	211479_s_at HTR2C X80763_s_at
CID000003877	9606.ENSP00000265421	0.546472	lamivudine	POLB
CID000005155	9606.ENSP00000297195	0.535256	stavudine	227281_at LOC402509 SLC29A4
CID000060852	9606.ENSP00000367090	0.53322	ibandronate	221969_at PAX5
CID000060852	9606.ENSP00000367422	0.53322	ibandronate	33791_at DLEU1
CID000060852	9606.ENSP00000279242	0.53322	ibandronate	36951_at C11ORF4 MRPL49
CID000060852	9606.ENSP00000363782	0.53322	ibandronate	KIAA0478 ZBTB40
CID000005584	9606.ENSP00000289753	0.533015	trimipramine	HTR6
CID000005155	9606.ENSP00000264093	0.532666	stavudine	DGUOK
CID000000596	9606.ENSP00000219162	0.530386	cytosine arabinoside	MT4 U07807
CID000003461	9606.ENSP00000304802	0.52923	gemcitabine	203270_at DTYMK L16991 L16991_at
CID000002269	9606.ENSP00000260130	0.528121	azithromycin	SDCBP U83463
CID000005584	9606.ENSP00000360786	0.526605	trimipramine	HTR7
CID000003826	9606.ENSP00000316244	0.524891	ketorolac	HTR1A M83181
CID000059768	9606.ENSP00000358104	0.524251	esmolol	1135_at 204396_s_at GPRK5 GRK5 L15388
CID000005584	9606.ENSP00000367959	0.518173	trimipramine	HTR2A
CID000003877	9606.ENSP00000362285	0.517791	lamivudine	219344_at SLC29A3
CID000003877	9606.ENSP00000315006	0.517791	lamivudine	SLC28A2
CID000004510	9606.ENSP00000337915	0.50985	nitroglycerin	CYP3A CYP3A4 D00003
CID000004771	9606.ENSP00000363748	0.509564	phentermine	HTR1D
CID000002973	9606.ENSP00000337915	0.508451	desferrioxamine	CYP3A CYP3A4 D00003	ChEMBL
CID000002265	9606.ENSP00000337915	0.507945	azathioprine	CYP3A CYP3A4 D00003	ChEMBL
CID000001986	9606.ENSP00000337915	0.507423	acetazolamide	CYP3A CYP3A4 D00003	ChEMBL
CID000002088	9606.ENSP00000337915	0.506612	alendronate	CYP3A CYP3A4 D00003
CID000003108	9606.ENSP00000337915	0.503786	dipyridamole	CYP3A CYP3A4 D00003	ChEMBL
CID000005584	9606.ENSP00000306129	0.503623	trimipramine	DRD5
CID000002578	9606.ENSP00000337915	0.502649	BCNU	CYP3A CYP3A4 D00003	ChEMBL
CID005311181	9606.ENSP00000337915	0.50258	iloprost	CYP3A CYP3A4 D00003
CID000003826	9606.ENSP00000238349	0.502436	ketorolac	203846_at 38537_at TRIM32 U18543
CID000000214	9606.ENSP00000337915	0.501215	prostaglandin E1	CYP3A CYP3A4 D00003
CID000003877	9606.ENSP00000337915	0.501165	lamivudine	CYP3A CYP3A4 D00003
CID000068740	9606.ENSP00000337915	0.500809	zoledronic acid	CYP3A CYP3A4 D00003	ChEMBL
