# Supplementary material for: Predicting Drug-Target Interactions Using Drug-Drug Interactions
Source: PLoS One. 2013 Nov 21;8(11):e80129. doi: 10.1371/journal.pone.0080129 (PMC3836969; doi:10.1371/journal.pone.0080129)
Supplement: Table S4 — Prediction accuracies with different parameters for Table 4 , where comparing three drug similarities in predicting drug target interactions. (XLSX) [file pone.0080129.s004.xlsx]

## Sheet: Table S4
Table S4. Prediction accuracies with different parameters for Table 4, where comparing three drug similarities in predicting drug target interactions.
KL1LR
	ChEMBL					STITCH
Lambda	Chem. struct.	SE	DDI	CS	CSD	Chem. struct.	SE	DDI	CS	CSD
0.01	0.768854	0.810888	0.903054	0.654703	0.888238	0.763016	0.763254	0.812571	0.760729	0.809102
0.02	0.738496	0.642929	0.905569	0.743456	0.905547	0.762999	0.76527	0.808487	0.76467	0.802969
0.025	0.71755	0.730504	0.906431	0.732745	0.856063	0.762969	0.764371	0.804531	0.765343	0.802558
0.03	0.757929	0.723919	0.874776	0.691583	0.876716	0.760857	0.764233	0.793566	0.768424	0.794807
0.04	0.712092	0.731341	0.809679	0.637124	0.730561	0.761006	0.76191	0.785553	0.765019	0.783902
0.05	0.698181	0.706335	0.71561	0.693979	0.707134	0.76459	0.756692	0.780657	0.762346	0.777791
0.06	0.696625	0.695332	0.687432	0.699341	0.714939	0.764548	0.76471	0.774527	0.763232	0.776102
0.07	0.702455	0.725046	0.704641	0.721121	0.624752	0.763893	0.758309	0.770064	0.762418	0.767386
0.08	0.697213	0.733694	0.711363	0.711331	0.692576	0.762858	0.761147	0.770126	0.759618	0.770135
0.09	0.681867	0.728415	0.635974	0.687948	0.702712	0.760854	0.76341	0.766481	0.761477	0.768895
0.1	0.696045	0.734317	0.733038	0.706262	0.733094	0.765282	0.761535	0.762566	0.761023	0.7641
0.2	0.722395	0.700316	0.734625	0.688062	0.72359	0.762379	0.760787	0.76407	0.762547	0.759495
0.3	0.706467	0.774174	0.688989	0.731097	0.72382	0.761037	0.76428	0.763814	0.764041	0.761348
MAX	0.768854	0.810888	0.906431	0.743456	0.905547	0.765282	0.76527	0.812571	0.768424	0.809102
SVM
	ChEMBL					STITCH
C	Chem. Struct.	Side effect	DDI	CS	CSD	Chem. Struct.	Side effect	DDI	CS	CSD
0.1	0.819638	0.889909	0.885599	0.878495	0.934332	0.753664	0.76687	0.793653	0.769344	0.797134
0.5	0.84481	0.894249	0.902053	0.90376	0.928346	0.757109	0.766561	0.791872	0.770124	0.797962
0.75	0.845628	0.876692	0.89875	0.905567	0.933272	0.755762	0.768883	0.792864	0.770041	0.796894
1	0.816936	0.894027	0.910067	0.892053	0.924589	0.753363	0.767591	0.791263	0.769765	0.797156
1.5	0.810676	0.887872	0.905171	0.892392	0.933782	0.752895	0.766118	0.792876	0.769958	0.796938
2	0.819453	0.894681	0.910652	0.888868	0.935927	0.753683	0.766705	0.791521	0.772251	0.796932
2.5	0.829671	0.878517	0.904029	0.876409	0.925597	0.754296	0.767071	0.791156	0.769303	0.797176
5	0.85117	0.887126	0.894382	0.894302	0.925238	0.753892	0.766998	0.792034	0.769139	0.79571
7	0.854649	0.879535	0.908122	0.90378	0.938248	0.754916	0.765819	0.792105	0.768959	0.796579
10	0.850831	0.894428	0.914494	0.890591	0.929514	0.75466	0.766189	0.791957	0.769284	0.797019
15	0.83922	0.893001	0.908158	0.896575	0.929739	0.754465	0.767508	0.791316	0.771476	0.797278
20	0.819358	0.88207	0.902371	0.906691	0.933325	0.754559	0.765892	0.791891	0.770219	0.797053
25	0.827328	0.877604	0.910391	0.907441	0.93602	0.753109	0.767327	0.791962	0.770773	0.795429
30	0.820597	0.883068	0.899633	0.904177	0.912914	0.75405	0.7671	0.791293	0.770394	0.795322
35	0.855194	0.877771	0.911968	0.883595	0.935736	0.753855	0.766158	0.792685	0.770557	0.796722
40	0.836908	0.894552	0.913854	0.890927	0.927557	0.754821	0.764803	0.792054	0.769803	0.797371
50	0.856619	0.891116	0.901082	0.90668	0.930856	0.755704	0.767012	0.792708	0.770696	0.797797
100	0.825083	0.885245	0.900398	0.907037	0.936797	0.754853	0.765482	0.791455	0.769656	0.79734
Max	0.856619	0.894681	0.914494	0.907441	0.938248	0.757109	0.768883	0.793653	0.772251	0.797962
