# Supplementary material for: Predicting Drug-Target Interactions Using Drug-Drug Interactions
Source: PLoS One. 2013 Nov 21;8(11):e80129. doi: 10.1371/journal.pone.0080129 (PMC3836969; doi:10.1371/journal.pone.0080129)
Supplement: Table S5 — ROC curves and tables of true positives, false positives, true negatives, and false negatives for Table 4 . (XLSX) [file pone.0080129.s005.xlsx]

## Sheet: Table4_KL1LR_Chembl_CH
Table S5. KL1LR_Chembl_CH for Table 4
1) ROC Curve (AUC : 0.7686)
When we computed AUC values, we performed a sampling process based on knuth's permutation algorithm to efficiently process huge amount of data.
This is done by keeping uniform samples of the positive and negative samples. AUC value is depends on cross validation and sampling process, but most of the case, they represented similar values.
We performed 5-fold cross validation and repeated 5 times and get average value of these values.
In the supplementary tables, we show ROC curves and statistics tables, which are most similar to the average value of AUC values in the main paper.
In the tables, number of entries (N) might be diffrent even if the same data set was used, because it was determined by the sampling process.
2) Statistics Table
lambda=0.01	N	TP	TN	FP	FN
0	119465	1754	0	117711	0
0.01	119465	1199	73795	43916	555
0.02	119465	1005	99796	17915	749
0.03	119465	764	105576	12135	990
0.04	119465	664	109046	8665	1090
0.05	119465	608	111192	6519	1146
0.06	119465	532	112790	4921	1222
0.07	119465	473	114009	3702	1281
0.08	119465	429	114855	2856	1325
0.09	119465	396	115207	2504	1358
0.1	119465	372	115625	2086	1382
0.11	119465	332	115931	1780	1422
0.12	119465	304	116204	1507	1450
0.13	119465	277	116338	1373	1477
0.14	119465	257	116455	1256	1497
0.15	119465	233	116767	944	1521
0.16	119465	220	116844	867	1534
0.17	119465	204	116892	819	1550
0.18	119465	200	116957	754	1554
0.19	119465	178	117066	645	1576
0.2	119465	152	117174	537	1602
0.21	119465	133	117372	339	1621
0.22	119465	120	117410	301	1634
0.23	119465	111	117429	282	1643
0.24	119465	106	117461	250	1648
0.25	119465	101	117491	220	1653
0.26	119465	96	117519	192	1658
0.27	119465	86	117562	149	1668
0.28	119465	71	117603	108	1683
0.29	119465	61	117619	92	1693
0.3	119465	60	117631	80	1694
0.31	119465	57	117639	72	1697
0.32	119465	56	117649	62	1698
0.33	119465	56	117653	58	1698
0.34	119465	53	117654	57	1701
0.35	119465	52	117659	52	1702
0.36	119465	52	117667	44	1702
0.37	119465	52	117669	42	1702
0.38	119465	52	117672	39	1702
0.39	119465	50	117672	39	1704
0.4	119465	49	117673	38	1705
0.41	119465	48	117674	37	1706
0.42	119465	48	117681	30	1706
0.43	119465	48	117681	30	1706
0.44	119465	46	117684	27	1708
0.45	119465	46	117690	21	1708
0.46	119465	46	117690	21	1708
0.47	119465	46	117690	21	1708
0.48	119465	46	117690	21	1708
0.49	119465	45	117691	20	1709
0.5	119465	45	117691	20	1709
0.51	119465	45	117693	18	1709
0.52	119465	44	117693	18	1710
0.53	119465	44	117694	17	1710
0.54	119465	44	117694	17	1710
0.55	119465	42	117695	16	1712
0.56	119465	42	117695	16	1712
0.57	119465	38	117695	16	1716
0.58	119465	34	117696	15	1720
0.59	119465	33	117699	12	1721
0.6	119465	32	117699	12	1722
0.61	119465	31	117701	10	1723
0.62	119465	28	117701	10	1726
0.63	119465	27	117701	10	1727
0.64	119465	26	117701	10	1728
0.65	119465	26	117701	10	1728
0.66	119465	25	117701	10	1729
0.67	119465	25	117701	10	1729
0.68	119465	25	117702	9	1729
0.69	119465	23	117703	8	1731
0.7	119465	20	117703	8	1734
0.71	119465	18	117706	5	1736
0.72	119465	17	117706	5	1737
0.73	119465	16	117706	5	1738
0.74	119465	15	117707	4	1739
0.75	119465	15	117707	4	1739
0.76	119465	14	117710	1	1740
0.77	119465	13	117710	1	1741
0.78	119465	12	117710	1	1742
0.79	119465	12	117710	1	1742
0.8	119465	10	117710	1	1744
0.81	119465	9	117710	1	1745
0.82	119465	7	117710	1	1747
0.83	119465	5	117710	1	1749
0.84	119465	3	117710	1	1751
0.85	119465	3	117710	1	1751
0.86	119465	3	117710	1	1751
0.87	119465	3	117710	1	1751
0.88	119465	1	117710	1	1753
0.89	119465	1	117710	1	1753
0.9	119465	1	117710	1	1753

## Sheet: Table4_KL1LR_Chembl_SE
Supplementary Table S5. ROC curves for KL1LR_Chembl_SE for Table 4
1) ROC Curve (AUC : 0.8112)
When we computed AUC values, we performed a sampling process based on knuth's permutation algorithm to efficiently process huge amount of data.
This is done by keeping uniform samples of the positive and negative samples. AUC value is depends on cross validation and sampling process, but most of the case, they represented similar values.
We performed 5-fold cross validation and repeated 5 times and get average value of these values.
In the supplementary tables, we show ROC curves and statistics tables, which are most similar to the average value of AUC values in the main paper.
In the tables, number of entries (N) might be diffrent even if the same data set was used, because it was determined by the sampling process.
2) Statistics Table
lambda=0.01	N	TP	TN	FP	FN
0	121971	1731	0	120240	0
0.01	121971	1558	70584	49656	173
0.02	121971	1143	95545	24695	588
0.03	121971	888	106355	13885	843
0.04	121971	716	112033	8207	1015
0.05	121971	548	114493	5747	1183
0.06	121971	480	116098	4142	1251
0.07	121971	411	117330	2910	1320
0.08	121971	359	118142	2098	1372
0.09	121971	314	118768	1472	1417
0.1	121971	283	118999	1241	1448
0.11	121971	265	119205	1035	1466
0.12	121971	253	119343	897	1478
0.13	121971	232	119478	762	1499
0.14	121971	215	119605	635	1516
0.15	121971	200	119664	576	1531
0.16	121971	190	119723	517	1541
0.17	121971	182	119757	483	1549
0.18	121971	174	119811	429	1557
0.19	121971	160	119856	384	1571
0.2	121971	144	119900	340	1587
0.21	121971	134	119967	273	1597
0.22	121971	125	120017	223	1606
0.23	121971	116	120027	213	1615
0.24	121971	111	120040	200	1620
0.25	121971	91	120082	158	1640
0.26	121971	76	120107	133	1655
0.27	121971	67	120132	108	1664
0.28	121971	59	120146	94	1672
0.29	121971	50	120159	81	1681
0.3	121971	39	120175	65	1692
0.31	121971	34	120187	53	1697
0.32	121971	32	120194	46	1699
0.33	121971	24	120196	44	1707
0.34	121971	23	120202	38	1708
0.35	121971	20	120204	36	1711
0.36	121971	18	120206	34	1713
0.37	121971	15	120208	32	1716
0.38	121971	15	120208	32	1716
0.39	121971	11	120210	30	1720
0.4	121971	11	120215	25	1720
0.41	121971	10	120217	23	1721
0.42	121971	7	120220	20	1724
0.43	121971	7	120223	17	1724
0.44	121971	7	120223	17	1724
0.45	121971	6	120223	17	1725
0.46	121971	6	120223	17	1725
0.47	121971	5	120223	17	1726
0.48	121971	3	120223	17	1728
0.49	121971	2	120223	17	1729
0.5	121971	2	120224	16	1729
0.51	121971	2	120224	16	1729
0.52	121971	1	120225	15	1730
0.53	121971	1	120226	14	1730
0.54	121971	0	120228	12	1731
0.55	121971	0	120228	12	1731
0.56	121971	0	120229	11	1731
0.57	121971	0	120231	9	1731
0.58	121971	0	120232	8	1731
0.59	121971	0	120232	8	1731
0.6	121971	0	120235	5	1731
0.61	121971	0	120236	4	1731
0.62	121971	0	120236	4	1731
0.63	121971	0	120237	3	1731
0.64	121971	0	120237	3	1731
0.65	121971	0	120238	2	1731
0.66	121971	0	120240	0	1731
0.67	121971	0	120240	0	1731
0.68	121971	0	120240	0	1731
0.69	121971	0	120240	0	1731
0.7	121971	0	120240	0	1731
0.71	121971	0	120240	0	1731
0.72	121971	0	120240	0	1731
0.73	121971	0	120240	0	1731
0.74	121971	0	120240	0	1731
0.75	121971	0	120240	0	1731
0.76	121971	0	120240	0	1731
0.77	121971	0	120240	0	1731
0.78	121971	0	120240	0	1731
0.79	121971	0	120240	0	1731
0.8	121971	0	120240	0	1731
0.81	121971	0	120240	0	1731
0.82	121971	0	120240	0	1731
0.83	121971	0	120240	0	1731
0.84	121971	0	120240	0	1731
0.85	121971	0	120240	0	1731
0.86	121971	0	120240	0	1731
0.87	121971	0	120240	0	1731
0.88	121971	0	120240	0	1731
0.89	121971	0	120240	0	1731
0.9	121971	0	120240	0	1731

## Sheet: Table4_KL1LR_Chembl_DDIPharm
Supplementary Table S5. ROC curves for KL1LR_Chembl_DDIPharm from Table 4
1) ROC Curve (AUC : 0.9012)
When we computed AUC values, we performed a sampling process based on knuth's permutation algorithm to efficiently process huge amount of data.
This is done by keeping uniform samples of the positive and negative samples. AUC value is depends on cross validation and sampling process, but most of the case, they represented similar values.
We performed 5-fold cross validation and repeated 5 times and get average value of these values.
In the supplementary tables, we show ROC curves and statistics tables, which are most similar to the average value of AUC values in the main paper.
In the tables, number of entries (N) might be diffrent even if the same data set was used, because it was determined by the sampling process.
2) Statistics Table
	N	TP	TN	FP	FN
0	116238	1734	0	114504	0
0.01	116238	1553	87051	27453	181
0.02	116238	1446	98963	15541	288
0.03	116238	1401	103869	10635	333
0.04	116238	1236	107214	7290	498
0.05	116238	1171	108279	6225	563
0.06	116238	1012	110314	4190	722
0.07	116238	951	110998	3506	783
0.08	116238	897	112095	2409	837
0.09	116238	863	112480	2024	871
0.1	116238	830	112723	1781	904
0.11	116238	793	112937	1567	941
0.12	116238	495	113176	1328	1239
0.13	116238	479	113321	1183	1255
0.14	116238	449	113523	981	1285
0.15	116238	401	113658	846	1333
0.16	116238	380	113784	720	1354
0.17	116238	365	113853	651	1369
0.18	116238	342	113921	583	1392
0.19	116238	301	113977	527	1433
0.2	116238	289	114043	461	1445
0.21	116238	282	114076	428	1452
0.22	116238	269	114105	399	1465
0.23	116238	257	114157	347	1477
0.24	116238	244	114198	306	1490
0.25	116238	235	114224	280	1499
0.26	116238	225	114244	260	1509
0.27	116238	219	114267	237	1515
0.28	116238	213	114284	220	1521
0.29	116238	197	114299	205	1537
0.3	116238	190	114313	191	1544
0.31	116238	184	114321	183	1550
0.32	116238	155	114339	165	1579
0.33	116238	149	114356	148	1585
0.34	116238	142	114362	142	1592
0.35	116238	137	114371	133	1597
0.36	116238	133	114375	129	1601
0.37	116238	126	114389	115	1608
0.38	116238	123	114397	107	1611
0.39	116238	115	114409	95	1619
0.4	116238	105	114421	83	1629
0.41	116238	100	114430	74	1634
0.42	116238	95	114434	70	1639
0.43	116238	93	114439	65	1641
0.44	116238	83	114444	60	1651
0.45	116238	78	114451	53	1656
0.46	116238	77	114456	48	1657
0.47	116238	70	114463	41	1664
0.48	116238	65	114467	37	1669
0.49	116238	61	114469	35	1673
0.5	116238	56	114471	33	1678
0.51	116238	52	114477	27	1682
0.52	116238	50	114480	24	1684
0.53	116238	47	114483	21	1687
0.54	116238	47	114483	21	1687
0.55	116238	47	114489	15	1687
0.56	116238	45	114490	14	1689
0.57	116238	40	114492	12	1694
0.58	116238	38	114492	12	1696
0.59	116238	37	114492	12	1697
0.6	116238	37	114493	11	1697
0.61	116238	35	114497	7	1699
0.62	116238	32	114497	7	1702
0.63	116238	31	114499	5	1703
0.64	116238	29	114499	5	1705
0.65	116238	27	114500	4	1707
0.66	116238	27	114501	3	1707
0.67	116238	27	114501	3	1707
0.68	116238	24	114501	3	1710
0.69	116238	20	114501	3	1714
0.7	116238	18	114501	3	1716
0.71	116238	15	114501	3	1719
0.72	116238	15	114501	3	1719
0.73	116238	15	114501	3	1719
0.74	116238	14	114501	3	1720
0.75	116238	13	114501	3	1721
0.76	116238	13	114501	3	1721
0.77	116238	13	114501	3	1721
0.78	116238	12	114501	3	1722
0.79	116238	10	114502	2	1724
0.8	116238	10	114502	2	1724
0.81	116238	6	114502	2	1728
0.82	116238	5	114502	2	1729
0.83	116238	5	114502	2	1729
0.84	116238	3	114502	2	1731
0.85	116238	3	114502	2	1731
0.86	116238	3	114502	2	1731
0.87	116238	3	114502	2	1731
0.88	116238	3	114502	2	1731
0.89	116238	2	114504	0	1732
0.9	116238	2	114504	0	1732

## Sheet: Table4_KL1LR_Chembl_CS
Supplementary Table S5. ROC curves for KL1LR_Chembl_CS for Table 4
1) ROC Curve (AUC : 0.7434)
When we computed AUC values, we performed a sampling process based on knuth's permutation algorithm to efficiently process huge amount of data.
This is done by keeping uniform samples of the positive and negative samples. AUC value is depends on cross validation and sampling process, but most of the case, they represented similar values.
We performed 5-fold cross validation and repeated 5 times and get average value of these values.
In the supplementary tables, we show ROC curves and statistics tables, which are most similar to the average value of AUC values in the main paper.
In the tables, number of entries (N) might be diffrent even if the same data set was used, because it was determined by the sampling process.
2) Statistics Table
	N	TP	TN	FP	FN
0	122291	1829	0	120462	0
0.01	122291	1375	66662	53800	454
0.02	122291	877	100795	19667	952
0.03	122291	787	108298	12164	1042
0.04	122291	661	112702	7760	1168
0.05	122291	560	115032	5430	1269
0.06	122291	482	116565	3897	1347
0.07	122291	417	117647	2815	1412
0.08	122291	381	118257	2205	1448
0.09	122291	358	118697	1765	1471
0.1	122291	337	118960	1502	1492
0.11	122291	310	119283	1179	1519
0.12	122291	288	119481	981	1541
0.13	122291	275	119586	876	1554
0.14	122291	269	119665	797	1560
0.15	122291	261	119724	738	1568
0.16	122291	242	119780	682	1587
0.17	122291	237	119825	637	1592
0.18	122291	208	119896	566	1621
0.19	122291	182	119976	486	1647
0.2	122291	161	120042	420	1668
0.21	122291	149	120120	342	1680
0.22	122291	135	120190	272	1694
0.23	122291	128	120233	229	1701
0.24	122291	106	120265	197	1723
0.25	122291	101	120285	177	1728
0.26	122291	84	120302	160	1745
0.27	122291	68	120335	127	1761
0.28	122291	57	120370	92	1772
0.29	122291	56	120383	79	1773
0.3	122291	52	120396	66	1777
0.31	122291	50	120404	58	1779
0.32	122291	46	120417	45	1783
0.33	122291	43	120429	33	1786
0.34	122291	36	120433	29	1793
0.35	122291	34	120436	26	1795
0.36	122291	33	120436	26	1796
0.37	122291	30	120441	21	1799
0.38	122291	27	120442	20	1802
0.39	122291	25	120444	18	1804
0.4	122291	22	120445	17	1807
0.41	122291	19	120446	16	1810
0.42	122291	19	120448	14	1810
0.43	122291	19	120454	8	1810
0.44	122291	19	120454	8	1810
0.45	122291	19	120454	8	1810
0.46	122291	18	120455	7	1811
0.47	122291	18	120456	6	1811
0.48	122291	17	120456	6	1812
0.49	122291	16	120456	6	1813
0.5	122291	13	120457	5	1816
0.51	122291	10	120457	5	1819
0.52	122291	10	120457	5	1819
0.53	122291	10	120457	5	1819
0.54	122291	8	120458	4	1821
0.55	122291	8	120458	4	1821
0.56	122291	8	120458	4	1821
0.57	122291	7	120458	4	1822
0.58	122291	7	120458	4	1822
0.59	122291	7	120459	3	1822
0.6	122291	7	120459	3	1822
0.61	122291	7	120459	3	1822
0.62	122291	5	120462	0	1824
0.63	122291	5	120462	0	1824
0.64	122291	5	120462	0	1824
0.65	122291	3	120462	0	1826
0.66	122291	3	120462	0	1826
0.67	122291	0	120462	0	1829
0.68	122291	0	120462	0	1829
0.69	122291	0	120462	0	1829
0.7	122291	0	120462	0	1829
0.71	122291	0	120462	0	1829
0.72	122291	0	120462	0	1829
0.73	122291	0	120462	0	1829
0.74	122291	0	120462	0	1829
0.75	122291	0	120462	0	1829
0.76	122291	0	120462	0	1829
0.77	122291	0	120462	0	1829
0.78	122291	0	120462	0	1829
0.79	122291	0	120462	0	1829
0.8	122291	0	120462	0	1829
0.81	122291	0	120462	0	1829
0.82	122291	0	120462	0	1829
0.83	122291	0	120462	0	1829
0.84	122291	0	120462	0	1829
0.85	122291	0	120462	0	1829
0.86	122291	0	120462	0	1829
0.87	122291	0	120462	0	1829
0.88	122291	0	120462	0	1829
0.89	122291	0	120462	0	1829
0.9	122291	0	120462	0	1829

## Sheet: Table4_KL1LR_Chembl_CSD
Supplementary Table S5. ROC curves for KL1LR_Chembl_CSD for Table 4
1) ROC Curve (AUC : 0.9056)
2) Statistics Table
lambda=0.02	N	TP	TN	FP	FN
0	113856	1673	0	112183	0
0.01	113856	1506	85902	26281	167
0.02	113856	1417	97511	14672	256
0.03	113856	1386	101988	10195	287
0.04	113856	1327	104495	7688	346
0.05	113856	1282	106370	5813	391
0.06	113856	1122	108150	4033	551
0.07	113856	1069	108887	3296	604
0.08	113856	912	109522	2661	761
0.09	113856	879	109981	2202	794
0.1	113856	850	110243	1940	823
0.11	113856	827	110456	1727	846
0.12	113856	792	110795	1388	881
0.13	113856	761	110960	1223	912
0.14	113856	743	111101	1082	930
0.15	113856	629	111245	938	1044
0.16	113856	498	111335	848	1175
0.17	113856	475	111412	771	1198
0.18	113856	459	111483	700	1214
0.19	113856	425	111572	611	1248
0.2	113856	409	111617	566	1264
0.21	113856	394	111659	524	1279
0.22	113856	382	111710	473	1291
0.23	113856	369	111773	410	1304
0.24	113856	358	111817	366	1315
0.25	113856	350	111843	340	1323
0.26	113856	337	111863	320	1336
0.27	113856	303	111928	255	1370
0.28	113856	291	111945	238	1382
0.29	113856	284	111962	221	1389
0.3	113856	279	111982	201	1394
0.31	113856	270	112000	183	1403
0.32	113856	263	112009	174	1410
0.33	113856	257	112027	156	1416
0.34	113856	249	112042	141	1424
0.35	113856	222	112052	131	1451
0.36	113856	188	112064	119	1485
0.37	113856	183	112069	114	1490
0.38	113856	175	112080	103	1498
0.39	113856	171	112087	96	1502
0.4	113856	163	112100	83	1510
0.41	113856	152	112109	74	1521
0.42	113856	152	112124	59	1521
0.43	113856	145	112126	57	1528
0.44	113856	137	112129	54	1536
0.45	113856	134	112133	50	1539
0.46	113856	130	112134	49	1543
0.47	113856	123	112137	46	1550
0.48	113856	113	112143	40	1560
0.49	113856	109	112145	38	1564
0.5	113856	106	112148	35	1567
0.51	113856	105	112150	33	1568
0.52	113856	102	112154	29	1571
0.53	113856	98	112155	28	1575
0.54	113856	96	112157	26	1577
0.55	113856	92	112159	24	1581
0.56	113856	87	112160	23	1586
0.57	113856	80	112160	23	1593
0.58	113856	78	112161	22	1595
0.59	113856	74	112164	19	1599
0.6	113856	72	112165	18	1601
0.61	113856	67	112166	17	1606
0.62	113856	62	112168	15	1611
0.63	113856	56	112170	13	1617
0.64	113856	52	112171	12	1621
0.65	113856	42	112171	12	1631
0.66	113856	40	112171	12	1633
0.67	113856	35	112171	12	1638
0.68	113856	33	112174	9	1640
0.69	113856	30	112175	8	1643
0.7	113856	30	112175	8	1643
0.71	113856	27	112176	7	1646
0.72	113856	23	112177	6	1650
0.73	113856	20	112177	6	1653
0.74	113856	18	112178	5	1655
0.75	113856	17	112180	3	1656
0.76	113856	17	112180	3	1656
0.77	113856	14	112180	3	1659
0.78	113856	14	112180	3	1659
0.79	113856	11	112181	2	1662
0.8	113856	9	112181	2	1664
0.81	113856	8	112182	1	1665
0.82	113856	7	112182	1	1666
0.83	113856	7	112182	1	1666
0.84	113856	4	112183	0	1669
0.85	113856	4	112183	0	1669
0.86	113856	4	112183	0	1669
0.87	113856	4	112183	0	1669
0.88	113856	4	112183	0	1669
0.89	113856	4	112183	0	1669
0.9	113856	4	112183	0	1669

## Sheet: Table4_SVM_Chembl_CH
Supplementary Table S5. ROC curves for Table4_SVM_Chembl_CH
1) ROC Curve (AUC : 0.8562)
2) Statistics Table
lambda=50.0	N	TP	TN	FP	FN
0	119930	1604	0	118326	0
0.01	119930	1311	80712	37614	293
0.02	119930	969	104607	13719	635
0.03	119930	893	110104	8222	711
0.04	119930	843	112622	5704	761
0.05	119930	814	113913	4413	790
0.06	119930	785	114592	3734	819
0.07	119930	748	115398	2928	856
0.08	119930	713	115826	2500	891
0.09	119930	690	116138	2188	914
0.1	119930	665	116399	1927	939
0.11	119930	641	116609	1717	963
0.12	119930	609	116811	1515	995
0.13	119930	560	116993	1333	1044
0.14	119930	520	117143	1183	1084
0.15	119930	498	117279	1047	1106
0.16	119930	476	117418	908	1128
0.17	119930	453	117502	824	1151
0.18	119930	422	117563	763	1182
0.19	119930	402	117611	715	1202
0.2	119930	373	117685	641	1231
0.21	119930	340	117750	576	1264
0.22	119930	310	117802	524	1294
0.23	119930	295	117861	465	1309
0.24	119930	278	117900	426	1326
0.25	119930	258	117952	374	1346
0.26	119930	236	118002	324	1368
0.27	119930	218	118059	267	1386
0.28	119930	198	118094	232	1406
0.29	119930	186	118136	190	1418
0.3	119930	169	118166	160	1435
0.31	119930	159	118195	131	1445
0.32	119930	149	118216	110	1455
0.33	119930	143	118224	102	1461
0.34	119930	139	118237	89	1465
0.35	119930	130	118248	78	1474
0.36	119930	120	118254	72	1484
0.37	119930	110	118263	63	1494
0.38	119930	99	118270	56	1505
0.39	119930	91	118275	51	1513
0.4	119930	90	118280	46	1514
0.41	119930	85	118284	42	1519
0.42	119930	76	118289	37	1528
0.43	119930	69	118289	37	1535
0.44	119930	66	118289	37	1538
0.45	119930	59	118292	34	1545
0.46	119930	55	118295	31	1549
0.47	119930	51	118297	29	1553
0.48	119930	49	118298	28	1555
0.49	119930	48	118299	27	1556
0.5	119930	47	118299	27	1557
0.51	119930	44	118299	27	1560
0.52	119930	39	118301	25	1565
0.53	119930	39	118301	25	1565
0.54	119930	33	118302	24	1571
0.55	119930	29	118303	23	1575
0.56	119930	27	118304	22	1577
0.57	119930	24	118305	21	1580
0.58	119930	23	118305	21	1581
0.59	119930	22	118306	20	1582
0.6	119930	19	118306	20	1585
0.61	119930	19	118307	19	1585
0.62	119930	18	118308	18	1586
0.63	119930	17	118308	18	1587
0.64	119930	17	118308	18	1587
0.65	119930	15	118308	18	1589
0.66	119930	14	118308	18	1590
0.67	119930	13	118308	18	1591
0.68	119930	13	118308	18	1591
0.69	119930	11	118309	17	1593
0.7	119930	10	118309	17	1594
0.71	119930	7	118310	16	1597
0.72	119930	6	118310	16	1598
0.73	119930	6	118311	15	1598
0.74	119930	5	118312	14	1599
0.75	119930	4	118314	12	1600
0.76	119930	4	118314	12	1600
0.77	119930	3	118315	11	1601
0.78	119930	1	118315	11	1603
0.79	119930	1	118319	7	1603
0.8	119930	1	118320	6	1603
0.81	119930	1	118321	5	1603
0.82	119930	1	118322	4	1603
0.83	119930	1	118322	4	1603
0.84	119930	1	118322	4	1603
0.85	119930	1	118322	4	1603
0.86	119930	1	118322	4	1603
0.87	119930	0	118322	4	1604
0.88	119930	0	118322	4	1604
0.89	119930	0	118322	4	1604
0.9	119930	0	118322	4	1604

## Sheet: Table4_SVM_Chembl_SE
Supplementary Table S5. ROC curves for Table4_SVM_Chembl_SE
1) ROC Curve (AUC : 0.9051)
2) Statistics Table
lambda=2.0	N	TP	TN	FP	FN
0	120758	1639	0	119119	0
0.01	120758	1490	85199	33920	149
0.02	120758	1359	101435	17684	280
0.03	120758	1186	108470	10649	453
0.04	120758	1050	111209	7910	589
0.05	120758	924	113105	6014	715
0.06	120758	809	114460	4659	830
0.07	120758	760	115541	3578	879
0.08	120758	737	116125	2994	902
0.09	120758	710	116526	2593	929
0.1	120758	680	116849	2270	959
0.11	120758	656	117129	1990	983
0.12	120758	640	117299	1820	999
0.13	120758	621	117454	1665	1018
0.14	120758	600	117590	1529	1039
0.15	120758	583	117705	1414	1056
0.16	120758	571	117815	1304	1068
0.17	120758	549	117917	1202	1090
0.18	120758	532	118001	1118	1107
0.19	120758	508	118079	1040	1131
0.2	120758	492	118147	972	1147
0.21	120758	466	118233	886	1173
0.22	120758	446	118282	837	1193
0.23	120758	431	118332	787	1208
0.24	120758	413	118372	747	1226
0.25	120758	380	118417	702	1259
0.26	120758	357	118474	645	1282
0.27	120758	288	118610	509	1351
0.28	120758	267	118647	472	1372
0.29	120758	253	118671	448	1386
0.3	120758	236	118702	417	1403
0.31	120758	221	118720	399	1418
0.32	120758	210	118745	374	1429
0.33	120758	201	118759	360	1438
0.34	120758	184	118785	334	1455
0.35	120758	174	118804	315	1465
0.36	120758	161	118824	295	1478
0.37	120758	153	118850	269	1486
0.38	120758	142	118875	244	1497
0.39	120758	132	118890	229	1507
0.4	120758	122	118920	199	1517
0.41	120758	113	118929	190	1526
0.42	120758	102	118944	175	1537
0.43	120758	97	118960	159	1542
0.44	120758	87	118971	148	1552
0.45	120758	80	118978	141	1559
0.46	120758	74	118991	128	1565
0.47	120758	68	119006	113	1571
0.48	120758	66	119019	100	1573
0.49	120758	59	119032	87	1580
0.5	120758	56	119036	83	1583
0.51	120758	52	119045	74	1587
0.52	120758	50	119053	66	1589
0.53	120758	49	119061	58	1590
0.54	120758	42	119068	51	1597
0.55	120758	39	119070	49	1600
0.56	120758	37	119070	49	1602
0.57	120758	35	119074	45	1604
0.58	120758	34	119076	43	1605
0.59	120758	33	119078	41	1606
0.6	120758	28	119078	41	1611
0.61	120758	26	119080	39	1613
0.62	120758	22	119085	34	1617
0.63	120758	21	119088	31	1618
0.64	120758	20	119090	29	1619
0.65	120758	16	119091	28	1623
0.66	120758	16	119092	27	1623
0.67	120758	15	119092	27	1624
0.68	120758	15	119094	25	1624
0.69	120758	14	119096	23	1625
0.7	120758	12	119100	19	1627
0.71	120758	12	119100	19	1627
0.72	120758	10	119102	17	1629
0.73	120758	9	119103	16	1630
0.74	120758	7	119104	15	1632
0.75	120758	5	119105	14	1634
0.76	120758	5	119105	14	1634
0.77	120758	5	119105	14	1634
0.78	120758	4	119105	14	1635
0.79	120758	4	119106	13	1635
0.8	120758	4	119107	12	1635
0.81	120758	4	119107	12	1635
0.82	120758	3	119107	12	1636
0.83	120758	3	119108	11	1636
0.84	120758	3	119109	10	1636
0.85	120758	3	119110	9	1636
0.86	120758	3	119112	7	1636
0.87	120758	3	119113	6	1636
0.88	120758	3	119113	6	1636
0.89	120758	3	119113	6	1636
0.9	120758	2	119113	6	1637

## Sheet: Table4_SVM_Chembl_DDI
Supplementary Table S5. ROC curves for Table4_SVM_Chembl_DDI
1) ROC Curve (AUC : 0.9146)
2) Statistics Table
lambda=10.0	N	TP	TN	FP	FN
0	120153	1600	0	118553	0
0.01	120153	1499	101	24779	101
0.02	120153	1196	404	12630	404
0.03	120153	886	714	8270	714
0.04	120153	748	852	6209	852
0.05	120153	631	969	4878	969
0.06	120153	532	1068	4027	1068
0.07	120153	447	1153	3153	1153
0.08	120153	411	1189	2700	1189
0.09	120153	380	1220	2278	1220
0.1	120153	350	1250	2017	1250
0.11	120153	326	1274	1712	1274
0.12	120153	314	1286	1499	1286
0.13	120153	296	1304	1344	1304
0.14	120153	286	1314	1246	1314
0.15	120153	267	1333	1149	1333
0.16	120153	252	1348	1085	1348
0.17	120153	238	1362	1010	1362
0.18	120153	223	1377	937	1377
0.19	120153	203	1397	873	1397
0.2	120153	191	1409	797	1409
0.21	120153	175	1425	724	1425
0.22	120153	165	1435	672	1435
0.23	120153	160	1440	634	1440
0.24	120153	150	1450	592	1450
0.25	120153	142	1458	549	1458
0.26	120153	122	1478	501	1478
0.27	120153	105	1495	420	1495
0.28	120153	86	1514	372	1514
0.29	120153	75	1525	333	1525
0.3	120153	69	1531	307	1531
0.31	120153	56	1544	280	1544
0.32	120153	51	1549	262	1549
0.33	120153	47	1553	249	1553
0.34	120153	44	1556	240	1556
0.35	120153	41	1559	229	1559
0.36	120153	41	1559	223	1559
0.37	120153	39	1561	214	1561
0.38	120153	38	1562	206	1562
0.39	120153	37	1563	195	1563
0.4	120153	35	1565	183	1565
0.41	120153	34	1566	175	1566
0.42	120153	32	1568	165	1568
0.43	120153	31	1569	162	1569
0.44	120153	29	1571	152	1571
0.45	120153	28	1572	147	1572
0.46	120153	26	1574	133	1574
0.47	120153	26	1574	123	1574
0.48	120153	26	1574	105	1574
0.49	120153	24	1576	96	1576
0.5	120153	23	1577	91	1577
0.51	120153	18	1582	78	1582
0.52	120153	17	1583	72	1583
0.53	120153	16	1584	65	1584
0.54	120153	16	1584	54	1584
0.55	120153	16	1584	48	1584
0.56	120153	16	1584	41	1584
0.57	120153	16	1584	39	1584
0.58	120153	16	1584	35	1584
0.59	120153	16	1584	31	1584
0.6	120153	15	1585	27	1585
0.61	120153	15	1585	22	1585
0.62	120153	15	1585	20	1585
0.63	120153	15	1585	18	1585
0.64	120153	14	1586	17	1586
0.65	120153	13	1587	14	1587
0.66	120153	13	1587	12	1587
0.67	120153	13	1587	8	1587
0.68	120153	12	1588	6	1588
0.69	120153	12	1588	5	1588
0.7	120153	12	1588	5	1588
0.71	120153	12	1588	5	1588
0.72	120153	11	1589	3	1589
0.73	120153	11	1589	1	1589
0.74	120153	11	1589	1	1589
0.75	120153	11	1589	1	1589
0.76	120153	10	1590	1	1590
0.77	120153	10	1590	1	1590
0.78	120153	9	1591	0	1591
0.79	120153	9	1591	0	1591
0.8	120153	7	1593	0	1593
0.81	120153	6	1594	0	1594
0.82	120153	6	1594	0	1594
0.83	120153	5	1595	0	1595
0.84	120153	5	1595	0	1595
0.85	120153	5	1595	0	1595
0.86	120153	4	1596	0	1596
0.87	120153	4	1596	0	1596
0.88	120153	3	1597	0	1597
0.89	120153	2	1598	0	1598
0.9	120153	1	1599	0	1599

## Sheet: Table4_SVM_Chembl_CS
Supplementary Table S5. ROC curves for Table4_SVM_Chembl_CS
1) ROC Curve (AUC : 0.9178)
2) Statistics Table
lambda=25.0	N	TP	TN	FP	FN
0	120235	1575	0	118660	0
0.01	120235	1431	144	29606	144
0.02	120235	1332	243	12893	243
0.03	120235	1258	317	9012	317
0.04	120235	1206	369	7182	369
0.05	120235	1085	490	5856	490
0.06	120235	890	685	4807	685
0.07	120235	828	747	3860	747
0.08	120235	794	781	3262	781
0.09	120235	772	803	2753	803
0.1	120235	745	830	2390	830
0.11	120235	712	863	2096	863
0.12	120235	682	893	1854	893
0.13	120235	658	917	1660	917
0.14	120235	637	938	1480	938
0.15	120235	622	953	1340	953
0.16	120235	602	973	1218	973
0.17	120235	578	997	1081	997
0.18	120235	570	1005	1009	1005
0.19	120235	561	1014	911	1014
0.2	120235	546	1029	832	1029
0.21	120235	538	1037	751	1037
0.22	120235	534	1041	697	1041
0.23	120235	520	1055	648	1055
0.24	120235	511	1064	613	1064
0.25	120235	499	1076	569	1076
0.26	120235	493	1082	519	1082
0.27	120235	480	1095	485	1095
0.28	120235	467	1108	438	1108
0.29	120235	451	1124	376	1124
0.3	120235	439	1136	337	1136
0.31	120235	430	1145	316	1145
0.32	120235	422	1153	302	1153
0.33	120235	418	1157	289	1157
0.34	120235	414	1161	275	1161
0.35	120235	412	1163	258	1163
0.36	120235	409	1166	248	1166
0.37	120235	407	1168	240	1168
0.38	120235	404	1171	230	1171
0.39	120235	401	1174	212	1174
0.4	120235	397	1178	206	1178
0.41	120235	395	1180	202	1180
0.42	120235	390	1185	186	1185
0.43	120235	389	1186	179	1186
0.44	120235	385	1190	171	1190
0.45	120235	384	1191	166	1191
0.46	120235	380	1195	159	1195
0.47	120235	375	1200	155	1200
0.48	120235	373	1202	149	1202
0.49	120235	373	1202	143	1202
0.5	120235	371	1204	137	1204
0.51	120235	366	1209	128	1209
0.52	120235	363	1212	126	1212
0.53	120235	362	1213	113	1213
0.54	120235	360	1215	105	1215
0.55	120235	356	1219	100	1219
0.56	120235	355	1220	95	1220
0.57	120235	354	1221	89	1221
0.58	120235	353	1222	87	1222
0.59	120235	353	1222	81	1222
0.6	120235	351	1224	77	1224
0.61	120235	351	1224	73	1224
0.62	120235	350	1225	67	1225
0.63	120235	350	1225	61	1225
0.64	120235	349	1226	58	1226
0.65	120235	348	1227	56	1227
0.66	120235	346	1229	54	1229
0.67	120235	344	1231	49	1231
0.68	120235	343	1232	46	1232
0.69	120235	341	1234	42	1234
0.7	120235	337	1238	41	1238
0.71	120235	335	1240	38	1240
0.72	120235	333	1242	34	1242
0.73	120235	332	1243	31	1243
0.74	120235	325	1250	29	1250
0.75	120235	323	1252	27	1252
0.76	120235	322	1253	24	1253
0.77	120235	318	1257	21	1257
0.78	120235	317	1258	19	1258
0.79	120235	313	1262	18	1262
0.8	120235	311	1264	17	1264
0.81	120235	308	1267	15	1267
0.82	120235	304	1271	13	1271
0.83	120235	293	1282	12	1282
0.84	120235	285	1290	10	1290
0.85	120235	272	1303	9	1303
0.86	120235	267	1308	9	1308
0.87	120235	259	1316	9	1316
0.88	120235	252	1323	4	1323
0.89	120235	241	1334	4	1334
0.9	120235	236	1339	3	1339

## Sheet: Table4_SVM_Chembl_CSD
Supplementary Table S5. ROC curves for Table4_SVM_Chembl_CSD
1) ROC Curve (AUC : 0.9217)
2) Statistics Table
lambda=7.0	N	TP	TN	FP	FN
0	120664	1603	0	119061	0
0.01	120664	1508	95015	24046	95
0.02	120664	1105	107753	11308	498
0.03	120664	911	111442	7619	692
0.04	120664	855	113332	5729	748
0.05	120664	823	114518	4543	780
0.06	120664	782	115147	3914	821
0.07	120664	726	115650	3411	877
0.08	120664	689	116090	2971	914
0.09	120664	640	116557	2504	963
0.1	120664	605	116909	2152	998
0.11	120664	580	117156	1905	1023
0.12	120664	564	117379	1682	1039
0.13	120664	548	117595	1466	1055
0.14	120664	528	117759	1302	1075
0.15	120664	509	117877	1184	1094
0.16	120664	494	117974	1087	1109
0.17	120664	478	118057	1004	1125
0.18	120664	463	118153	908	1140
0.19	120664	456	118244	817	1147
0.2	120664	444	118327	734	1159
0.21	120664	436	118404	657	1167
0.22	120664	427	118466	595	1176
0.23	120664	418	118517	544	1185
0.24	120664	407	118562	499	1196
0.25	120664	384	118623	438	1219
0.26	120664	355	118673	388	1248
0.27	120664	325	118726	335	1278
0.28	120664	278	118774	287	1325
0.29	120664	243	118810	251	1360
0.3	120664	211	118841	220	1392
0.31	120664	192	118861	200	1411
0.32	120664	176	118885	176	1427
0.33	120664	165	118902	159	1438
0.34	120664	155	118923	138	1448
0.35	120664	149	118930	131	1454
0.36	120664	144	118945	116	1459
0.37	120664	142	118953	108	1461
0.38	120664	140	118961	100	1463
0.39	120664	136	118966	95	1467
0.4	120664	133	118969	92	1470
0.41	120664	131	118974	87	1472
0.42	120664	124	118978	83	1479
0.43	120664	120	118983	78	1483
0.44	120664	119	118989	72	1484
0.45	120664	117	118993	68	1486
0.46	120664	116	118998	63	1487
0.47	120664	115	118999	62	1488
0.48	120664	108	119004	57	1495
0.49	120664	102	119007	54	1501
0.5	120664	100	119009	52	1503
0.51	120664	94	119009	52	1509
0.52	120664	91	119011	50	1512
0.53	120664	88	119013	48	1515
0.54	120664	85	119018	43	1518
0.55	120664	83	119019	42	1520
0.56	120664	79	119019	42	1524
0.57	120664	75	119019	42	1528
0.58	120664	74	119020	41	1529
0.59	120664	73	119022	39	1530
0.6	120664	70	119023	38	1533
0.61	120664	67	119029	32	1536
0.62	120664	66	119029	32	1537
0.63	120664	62	119029	32	1541
0.64	120664	60	119032	29	1543
0.65	120664	59	119032	29	1544
0.66	120664	59	119032	29	1544
0.67	120664	56	119032	29	1547
0.68	120664	54	119032	29	1549
0.69	120664	53	119032	29	1550
0.7	120664	51	119033	28	1552
0.71	120664	46	119033	28	1557
0.72	120664	45	119036	25	1558
0.73	120664	44	119036	25	1559
0.74	120664	42	119036	25	1561
0.75	120664	39	119038	23	1564
0.76	120664	38	119038	23	1565
0.77	120664	34	119040	21	1569
0.78	120664	33	119040	21	1570
0.79	120664	30	119041	20	1573
0.8	120664	27	119041	20	1576
0.81	120664	25	119041	20	1578
0.82	120664	23	119043	18	1580
0.83	120664	21	119044	17	1582
0.84	120664	20	119044	17	1583
0.85	120664	19	119044	17	1584
0.86	120664	19	119044	17	1584
0.87	120664	18	119044	17	1585
0.88	120664	18	119044	17	1585
0.89	120664	16	119045	16	1587
0.9	120664	12	119047	14	1591

[truncated: 11 more sheets: Table4_KL1LR_Stitch_CH, Table4_KL1LR_Stitch_SE, Table4_KL1LR_Stitch_DDIPharm, Table4_KL1LR_Stitch_CS, Table4_KL1LR_Stitch_CSD, Table4_SVM_Stitch_CH, Table4_SVM_Stitch_SE, Table4_SVM_Stitch_DDIPharm, Table4_SVM_Stitch_CS, Table4_SVM_Stitch_CSD, Sheet1]
