# Supplementary material for: Predicting Drug-Target Interactions Using Drug-Drug Interactions
Source: PLoS One. 2013 Nov 21;8(11):e80129. doi: 10.1371/journal.pone.0080129 (PMC3836969; doi:10.1371/journal.pone.0080129)
Supplement: Table S6 — Prediction accuracies with different parameters for Table 5 , where comparing prediction accuracies of drug-target interaction from experiments and those from experiments and text mining in STITCH. (XLSX) [file pone.0080129.s006.xlsx]

## Sheet: Table S6
Table S6. Prediction accuracies with different parameters for Table 5, where comparing prediction accuracies of drug-target interaction from experiments and those from experiments and text mining in STITCH.
KL1LR
	STITCH (Experimants only)					STITCH (all)
parameter	Chem. struct.	SE	DDI	CS	CSD	Chem. struct.	SE	DDI	CS	CSD
0.01	0.775978	0.774382	0.831141	0.768293	0.788774	0.774308	0.770699	0.829425	0.77603	0.826688
0.02	0.780041	0.771	0.821302	0.798789	0.803212	0.776429	0.776846	0.824085	0.777368	0.822697
0.025	0.775671	0.771613	0.822595	0.80823	0.809285	0.778702	0.772656	0.822702	0.775665	0.820228
0.03	0.77344	0.772372	0.816064	0.810262	0.822699	0.775006	0.772839	0.815698	0.772619	0.819309
0.04	0.772789	0.774166	0.80851	0.80702	0.815161	0.774196	0.772308	0.806034	0.774641	0.806352
0.05	0.775152	0.771712	0.800724	0.803133	0.814863	0.77479	0.77482	0.798664	0.771455	0.798095
0.06	0.77167	0.771177	0.791303	0.794505	0.800661	0.772367	0.768001	0.793782	0.774673	0.79429
0.07	0.77031	0.77081	0.787006	0.797456	0.814732	0.771103	0.77212	0.787229	0.773419	0.788529
0.08	0.770809	0.771155	0.78684	0.79967	0.810137	0.769555	0.773874	0.78857	0.771039	0.785368
0.09	0.771325	0.77215	0.783234	0.822051	0.818614	0.772468	0.77507	0.781534	0.772574	0.7842
0.1	0.768825	0.772432	0.779305	0.800035	0.80279	0.77088	0.771815	0.779345	0.771071	0.782287
0.2	0.770878	0.77075	0.772709	0.79145	0.828796	0.769832	0.771593	0.776542	0.7743	0.774157
0.3	0.77095	0.771326	0.770241	0.818141	0.799506	0.773791	0.772798	0.775192	0.771715	0.768624
MAX	0.780041	0.774382	0.831141	0.822051	0.828796	0.778702	0.776846	0.829425	0.777368	0.826688
SVM
	STITCH (experiement only)					STITCH (all)
parameter	Chem. struct.	SE	DDI	CS	CSD	Chem. struct.	SE	DDI	CS	CSD
0.1	0.814056	0.828556	0.809537	0.830071	0.840923	0.766318	0.777456	0.80059	0.783523	0.807832
0.5	0.813209	0.829629	0.810293	0.834992	0.842385	0.766959	0.77891	0.800622	0.782928	0.806019
0.75	0.810687	0.832298	0.809374	0.835076	0.840383	0.767672	0.779162	0.800855	0.78429	0.80661
1	0.81228	0.834017	0.810705	0.83688	0.845468	0.768241	0.779633	0.799114	0.782989	0.805463
1.5	0.807636	0.830842	0.809774	0.838952	0.843916	0.767249	0.780632	0.799292	0.782589	0.804771
2	0.808772	0.834634	0.813227	0.832518	0.840958	0.76777	0.782001	0.798976	0.782315	0.806275
2.5	0.810939	0.833524	0.809811	0.838553	0.841291	0.766504	0.780659	0.798802	0.781994	0.803995
5	0.810573	0.832528	0.809619	0.834132	0.843326	0.766662	0.777421	0.798062	0.782127	0.805768
7	0.811171	0.828539	0.817403	0.833737	0.839502	0.767161	0.780137	0.797835	0.782567	0.805815
10	0.811519	0.83603	0.81125	0.837128	0.838669	0.764549	0.779657	0.798382	0.782863	0.805157
15	0.812714	0.82761	0.812267	0.837272	0.843907	0.765976	0.7791	0.797676	0.78304	0.806224
20	0.814928	0.83236	0.808908	0.840976	0.843059	0.767155	0.778196	0.798254	0.78066	0.805945
25	0.81105	0.830817	0.813815	0.833039	0.846057	0.76703	0.778295	0.797177	0.781398	0.806315
30	0.812631	0.832231	0.808481	0.834011	0.843186	0.767912	0.780339	0.79796	0.783474	0.805749
35	0.811143	0.83073	0.806936	0.839176	0.841969	0.766552	0.778441	0.797226	0.784046	0.804051
40	0.808442	0.834047	0.812416	0.838478	0.841306	0.766196	0.77769	0.796812	0.779464	0.802628
50	0.812178	0.833674	0.813467	0.832973	0.841841	0.766924	0.780995	0.798978	0.781393	0.806812
100	0.809096	0.831815	0.811468	0.835875	0.843865	0.765135	0.778198	0.800144	0.783517	0.805105
Max	0.814928	0.83603	0.817403	0.840976	0.846057	0.768241	0.782001	0.800855	0.78429	0.807832
