# Supplementary material for: Predicting Drug-Target Interactions Using Drug-Drug Interactions
Source: PLoS One. 2013 Nov 21;8(11):e80129. doi: 10.1371/journal.pone.0080129 (PMC3836969; doi:10.1371/journal.pone.0080129)
Supplement: Table S7 — Prediction accuracies with different parameters for Table 6 when integrating protein similarity and drug similarity. (XLSX) [file pone.0080129.s007.xlsx]

## Sheet: Table S7
Table S7. Prediction accuracies with different parameters for Table 6 when integrating protein similarity and drug similarity.
KL1LR
	w/o target				with target
	ChEMBL		STITCH		ChEMBL		STITCH
lambda	CH	DDI	CH	DDI	CH	DDI	CH	DDI
0.01	0.739608	0.923179	0.768775	0.822769	0.883255	0.88613	0.84454	0.823252
0.02	0.732753	0.900715	0.765009	0.815028	0.893878	0.893371	0.850784	0.833585
0.025	0.617614	0.644499	0.768811	0.810667	0.896585	0.903511	0.850974	0.834322
0.03	0.607285	0.702119	0.770032	0.80362	0.901132	0.901968	0.850209	0.834296
0.04	0.641762	0.706795	0.765506	0.789001	0.910259	0.904884	0.851288	0.842076
0.05	0.588982	0.546354	0.763808	0.783393	0.914174	0.910812	0.852785	0.845039
0.06	0.614144	0.633133	0.766867	0.778363	0.918134	0.918276	0.853504	0.843119
0.07	0.634765	0.58719	0.766986	0.778348	0.922718	0.920889	0.852767	0.84809
0.08	0.644486	0.583946	0.765949	0.770751	0.925494	0.924832	0.851474	0.849022
0.09	0.575569	0.58605	0.763091	0.769838	0.925133	0.925687	0.852849	0.851553
0.1	0.604999	0.632746	0.766469	0.767295	0.927222	0.926115	0.853355	0.852156
0.2	0.57978	0.641184	0.764687	0.769194	0.927385	0.927836	0.851997	0.853047
0.3	0.582961	0.56829	0.763945	0.764458	0.926911	0.929029	0.852713	0.852952
MAX	0.739608	0.923179	0.770032	0.822769	0.927385	0.929029	0.853504	0.853047
SVM
	Jacob		Faulon		Jacob		Faulon		Bleakley
	ChEMBL		ChEMBL		STITCH		STITCH		ChEMBL		STITCH
c	CH+ECN	DDI+ECN	SIG+LOC	DDI+LOC	CH+ECN	DDI+ECN	SIG+LOC	DDI+LOC	CH+LOC	DDI+LOC	CH+LOC	DDI+LOC
0.1	0.629011	0.768267	0.653989	0.767793	0.688849	0.683208	0.674426	0.698536	0.953169	0.960414	0.837442	0.864464
0.5	0.627639	0.754567	0.656574	0.751536	0.688896	0.682763	0.674161	0.698464	0.952849	0.96083	0.837703	0.864894
0.75	0.627675	0.748781	0.657546	0.748816	0.688832	0.682412	0.673989	0.698286	0.953106	0.960964	0.837441	0.864638
1	0.628483	0.747203	0.657938	0.746524	0.688873	0.681941	0.673959	0.697865	0.955076	0.962357	0.836699	0.86443
1.5	0.628641	0.745951	0.657377	0.746099	0.688945	0.681058	0.674443	0.697193	0.955619	0.960231	0.836445	0.863388
2	0.627916	0.745235	0.65794	0.746008	0.68896	0.679881	0.674443	0.695966	0.953978	0.960711	0.837353	0.863719
2.5	0.62791	0.744842	0.658726	0.745693	0.688921	0.678578	0.675016	0.694324	0.954591	0.961081	0.836892	0.863594
5	0.628383	0.744572	0.661618	0.745157	0.68902	0.675646	0.676629	0.691237	0.954322	0.960852	0.837103	0.863355
7	0.628211	0.744147	0.663481	0.745025	0.688899	0.67254	0.678305	0.687337	0.954279	0.960057	0.836422	0.863302
10	0.62883	0.744196	0.665165	0.745037	0.688883	0.669237	0.679667	0.682755	0.953021	0.960504	0.837566	0.86394
15	0.628752	0.744025	0.666313	0.744672	0.688856	0.665683	0.680693	0.677825	0.953481	0.960263	0.837253	0.863723
20	0.628652	0.74371	0.667756	0.744395	0.688845	0.662263	0.68155	0.673381	0.954093	0.961304	0.836924	0.863032
25	0.628621	0.743689	0.668716	0.744183	0.688823	0.659169	0.68226	0.669294	0.951275	0.960187	0.837523	0.863643
30	0.628642	0.743836	0.669728	0.744055	0.688853	0.656427	0.68288	0.665653	0.955743	0.960107	0.836926	0.863667
35	0.628831	0.743941	0.670387	0.74383	0.688796	0.65407	0.683458	0.662318	0.954118	0.960477	0.836752	0.863599
40	0.628843	0.743929	0.670942	0.743624	0.688814	0.651771	0.683953	0.659501	0.954569	0.961436	0.837187	0.863465
50	0.628794	0.74381	0.671487	0.743622	0.688922	0.649813	0.684315	0.657045	0.952728	0.959642	0.837021	0.863194
100	0.628923	0.743708	0.672113	0.74359	0.688901	0.64794	0.684656	0.654956	0.955408	0.961687	0.837263	0.863873
MAX	0.629011	0.768267	0.672113	0.767793	0.68902	0.683208	0.684656	0.698536	0.955743	0.962357	0.837703	0.864894
